# Supplementary material for: (2R)-N-[5-(4-Chloro­phen­yl)-1,3,4-thia­diazol-2-yl]-2-(cinnamoylamino)propanamide
Source: Acta Crystallogr Sect E Struct Rep Online. 2008 Sep 24;64(Pt 10):o2006. doi: 10.1107/S1600536808030353 (PMC2959416; doi:10.1107/S1600536808030353)
Supplement: Supplementary file 1 [file e-64-o2006-sup1.cif]

##############################################################################
###                                                                        ###
###        Electronic paper (Acta Crystallographica Section E)             ###
###                                                                        ###
##############################################################################
#                                                                            #
# This CIF contains the data in a paper accepted for publication in Acta     #
# Crystallographica Section E. It conforms to the requirements of Notes      #
# for Authors for Section E, and has been peer reviewed under the auspices   #
# of the IUCr Commission on Journals.                                        #
#                                                                            #
# Full details of the Crystallographic Information File format               #
# are given in the paper "The Crystallographic Information File (CIF):       #
# a New Standard Archive File for Crystallography" by S. R. Hall, F. H.      #
# Allen and I. D. Brown [Acta Cryst. (1991), A47, 655-685].                  #
#                                                                            #
# The current version of the core CIF dictionary is obtainable from          #
# ftp://ftp.iucr.org/pub/cif_core.dic. The current version number is 2.4.    #
#                                                                            #
# Software is freely available for graphical display of the structure(s) in  #
# this CIF.  For information consult the CIF home page http://www.iucr.org/  #
# cif/home.html                                                              #
#                                                                            #
# This file may be used for bona fide research purposes within the           #
# scientific community so long as proper attribution is given to the journal # 
# article from which it was obtained.                                        #
#                                                                            #
##############################################################################
                                             
data_I
_audit_creation_method     SHELXL-97
_chemical_name_systematic
;
(2<i>R</i>)-<i>N</i>-[5-(4-Chlorophenyl)-1,3,4-thiadiazol-2-yl]-2-
(cinnamoylamino)propanamide
;
_chemical_name_common     ?
_chemical_formula_moiety     'C20 H17 Cl N4 O2 S'
_chemical_formula_sum     'C20 H17 Cl N4 O2 S'
_chemical_formula_iupac     'C20 H17 Cl N4 O2 S'
_chemical_formula_weight     412.89
_chemical_melting_point     480
_symmetry_cell_setting     orthorhombic
_symmetry_space_group_name_H-M     'P 21 21 21'
_symmetry_space_group_name_hall     'P 2ac 2ab'
loop_
    _symmetry_equiv_pos_as_xyz
    'x, y, z'
    '-x+1/2, -y, z+1/2'
    '-x, y+1/2, -z+1/2'
    'x+1/2, -y+1/2, -z'
_cell_length_a     6.6324(15)
_cell_length_b     8.575(2)
_cell_length_c     34.367(8)
_cell_angle_alpha     90.00
_cell_angle_beta     90.00
_cell_angle_gamma     90.00
_cell_volume     1954.6(8)
_cell_formula_units_Z     4
_cell_measurement_reflns_used     3308
_cell_measurement_theta_min     2.38
_cell_measurement_theta_max     20.99
_cell_measurement_temperature     296(2)
_exptl_crystal_description     bolck
_exptl_crystal_colour     colourless
_exptl_crystal_size_max     0.408
_exptl_crystal_size_mid     0.175
_exptl_crystal_size_min     0.073
_exptl_crystal_density_diffrn     1.403
_exptl_crystal_density_meas     ?
_exptl_crystal_density_method     'not measured'
_exptl_crystal_F_000     856
_exptl_absorpt_coefficient_mu     0.326
_exptl_absorpt_correction_type     none
_exptl_absorpt_process_details     ?
_exptl_absorpt_correction_T_min     ?
_exptl_absorpt_correction_T_max     ?
_exptl_special_details
;
;
_diffrn_ambient_temperature     296(2)
_diffrn_radiation_type     MoK\a
_diffrn_radiation_wavelength     0.71073
_diffrn_radiation_source     'fine-focus sealed tube'
_diffrn_radiation_monochromator     graphite
_diffrn_measurement_device_type     'Bruker SMART CCD area-detector'
_diffrn_measurement_method     '\f and \w'
_diffrn_detector_area_resol_mean     ?
_diffrn_reflns_number     14721
_diffrn_reflns_av_R_equivalents     0.0464
_diffrn_reflns_av_sigmaI/netI     0.0769
_diffrn_reflns_theta_min     2.37
_diffrn_reflns_theta_max     28.36
_diffrn_reflns_theta_full     28.36
_diffrn_measured_fraction_theta_max     0.978
_diffrn_measured_fraction_theta_full     0.998
_diffrn_reflns_limit_h_min     -8
_diffrn_reflns_limit_h_max     8
_diffrn_reflns_limit_k_min     -11
_diffrn_reflns_limit_k_max     11
_diffrn_reflns_limit_l_min     -45
_diffrn_reflns_limit_l_max     44
_diffrn_standards_number     ?
_diffrn_standards_interval_count     ?
_diffrn_standards_interval_time     ?
_diffrn_standards_decay_%     ?
_refine_special_details
;
Refinement of <i>F</i>^2^ against ALL reflections. The weighted <i>R</i>-factor
<i>wR</i> and goodness of fit <i>S</i> are based on <i>F</i>^2^, conventional
<i>R</i>-factors <i>R</i> are based on <i>F</i>, with <i>F</i> set to zero for
negative <i>F</i>^2^. The threshold expression of <i>F</i>^2^ >
\s(<i>F</i>^2^) is used only for calculating <i>R</i>-factors(gt) <i>etc</i>.
and is not relevant to the choice of reflections for refinement.
<i>R</i>-factors based on <i>F</i>^2^ are statistically about twice as large
as those based on <i>F</i>, and <i>R</i>- factors based on ALL data will be
even larger.
;
_reflns_number_total     4706
_reflns_number_gt     2807
_reflns_threshold_expression     I>2\s(I)
_refine_ls_structure_factor_coef     Fsqd
_refine_ls_matrix_type     full
_refine_ls_R_factor_all     0.0937
_refine_ls_R_factor_gt     0.0429
_refine_ls_wR_factor_gt     0.0859
_refine_ls_wR_factor_ref     0.0987
_refine_ls_goodness_of_fit_ref     1.024
_refine_ls_restrained_S_all     1.024
_refine_ls_number_reflns     4706
_refine_ls_number_parameters     254
_refine_ls_number_restraints     0
_refine_ls_hydrogen_treatment     constr
_refine_ls_weighting_scheme     calc
_refine_ls_weighting_details
         'calc w=1/[\s^2^(Fo^2^)+(0.0226P)^2^+0.0747P] where P=(Fo^2^+2Fc^2^)/3'
_atom_sites_solution_hydrogens     geom
_atom_sites_solution_primary     direct
_atom_sites_solution_secondary     difmap
_refine_ls_shift/su_max     0.000
_refine_ls_shift/su_mean     0.000
_refine_diff_density_max     0.149
_refine_diff_density_min     -0.195
_refine_ls_extinction_method     none
_refine_ls_extinction_coef     ?
_refine_ls_abs_structure_details     'Flack (1983), 1876 Friedel pairs'
_refine_ls_abs_structure_Flack     -0.12(7)
loop_
    _atom_type_symbol
    _atom_type_description
    _atom_type_scat_dispersion_real
    _atom_type_scat_dispersion_imag
    _atom_type_scat_source
    'C' 'C' 0.0033 0.0016
                         'International Tables Vol C Tables 4.2.6.8 and 6.1.1.4'
    'H' 'H' 0.0000 0.0000
                         'International Tables Vol C Tables 4.2.6.8 and 6.1.1.4'
    'N' 'N' 0.0061 0.0033
                         'International Tables Vol C Tables 4.2.6.8 and 6.1.1.4'
    'O' 'O' 0.0106 0.0060
                         'International Tables Vol C Tables 4.2.6.8 and 6.1.1.4'
    'S' 'S' 0.1246 0.1234
                         'International Tables Vol C Tables 4.2.6.8 and 6.1.1.4'
    'Cl' 'Cl' 0.1484 0.1585
                         'International Tables Vol C Tables 4.2.6.8 and 6.1.1.4'
_computing_data_collection     'APEX2 (Bruker, 2004)'
_computing_cell_refinement     'APEX2 (Bruker, 2004)'
_computing_data_reduction     'APEX2 (Bruker, 2004)'
_computing_structure_solution     'SHELXS97 (Sheldrick, 2008)'
_computing_structure_refinement     'SHELXL97 (Sheldrick, 2008)'
_computing_molecular_graphics     'APEX2 (Bruker, 2004)'
_computing_publication_material
                              'APEX2 (Bruker, 2004) and publCIF (Westrip, 2008)'
loop_
    _atom_site_type_symbol
    _atom_site_label
    _atom_site_fract_x
    _atom_site_fract_y
    _atom_site_fract_z
    _atom_site_U_iso_or_equiv
    _atom_site_adp_type
    _atom_site_calc_flag
    _atom_site_refinement_flags
    _atom_site_occupancy
    _atom_site_disorder_assembly
    _atom_site_disorder_group
    C C1 0.6789(5) 0.2710(4) 0.19355(8) 0.0782(9) Uani d . 1 . .
    H H1B 0.6067 0.2030 0.1777 0.094 Uiso calc R 1 . .
    C C2 0.6159(6) 0.2979(4) 0.23129(10) 0.0996(13) Uani d . 1 . .
    H H2B 0.5024 0.2468 0.2408 0.120 Uiso calc R 1 . .
    C C3 0.7184(6) 0.3981(5) 0.25465(9) 0.0977(12) Uani d . 1 . .
    H H3B 0.6745 0.4158 0.2800 0.117 Uiso calc R 1 . .
    C C4 0.8862(6) 0.4732(4) 0.24098(8) 0.0937(12) Uani d . 1 . .
    H H4B 0.9551 0.5434 0.2568 0.112 Uiso calc R 1 . .
    C C5 0.9526(5) 0.4443(4) 0.20360(8) 0.0756(9) Uani d . 1 . .
    H H5A 1.0692 0.4927 0.1947 0.091 Uiso calc R 1 . .
    C C6 0.8481(5) 0.3443(3) 0.17924(7) 0.0613(8) Uani d . 1 . .
    C C7 0.9087(5) 0.3172(3) 0.13882(7) 0.0612(8) Uani d . 1 . .
    H H7A 0.8246 0.2533 0.1242 0.073 Uiso calc R 1 . .
    C C8 1.0669(4) 0.3722(3) 0.12100(7) 0.0584(7) Uani d . 1 . .
    H H8A 1.1579 0.4314 0.1353 0.070 Uiso calc R 1 . .
    C C9 1.1094(4) 0.3464(3) 0.07984(7) 0.0523(7) Uani d . 1 . .
    C C10 1.3357(4) 0.4044(3) 0.02573(6) 0.0483(6) Uani d . 1 . .
    H H10A 1.3421 0.2934 0.0190 0.058 Uiso calc R 1 . .
    C C11 1.5445(4) 0.4755(3) 0.02035(8) 0.0626(8) Uani d . 1 . .
    H H11A 1.6384 0.4245 0.0374 0.094 Uiso calc R 1 . .
    H H11B 1.5397 0.5847 0.0264 0.094 Uiso calc R 1 . .
    H H11C 1.5870 0.4619 -0.0061 0.094 Uiso calc R 1 . .
    C C12 1.1836(4) 0.4831(3) -0.00072(7) 0.0494(6) Uani d . 1 . .
    C C13 1.0385(4) 0.4721(3) -0.06496(7) 0.0471(6) Uani d . 1 . .
    C C14 0.7573(4) 0.5583(3) -0.10172(6) 0.0494(6) Uani d . 1 . .
    C C15 0.5693(4) 0.6256(3) -0.11652(7) 0.0490(6) Uani d . 1 . .
    C C16 0.4931(5) 0.5842(3) -0.15249(7) 0.0639(7) Uani d . 1 . .
    H H16A 0.5625 0.5115 -0.1675 0.077 Uiso calc R 1 . .
    C C17 0.3163(5) 0.6479(3) -0.16687(8) 0.0669(8) Uani d . 1 . .
    H H17A 0.2679 0.6198 -0.1913 0.080 Uiso calc R 1 . .
    C C18 0.2142(4) 0.7538(3) -0.14421(8) 0.0589(7) Uani d . 1 . .
    C C19 0.2848(5) 0.7959(3) -0.10843(8) 0.0637(8) Uani d . 1 . .
    H H19A 0.2137 0.8676 -0.0935 0.076 Uiso calc R 1 . .
    C C20 0.4600(4) 0.7328(3) -0.09455(8) 0.0591(7) Uani d . 1 . .
    H H20A 0.5068 0.7619 -0.0701 0.071 Uiso calc R 1 . .
    Cl Cl1 -0.00738(13) 0.83679(9) -0.16181(2) 0.0835(3) Uani d . 1 . .
    N N1 1.2732(3) 0.4188(2) 0.06588(5) 0.0537(5) Uani d . 1 . .
    H H1A 1.3436 0.4758 0.0813 0.064 Uiso calc R 1 . .
    N N2 1.1824(3) 0.4305(2) -0.03825(5) 0.0525(5) Uani d . 1 . .
    H H2A 1.2768 0.3681 -0.0455 0.063 Uiso calc R 1 . .
    N N3 1.0265(4) 0.4021(3) -0.09856(6) 0.0590(6) Uani d . 1 . .
    N N4 0.8619(4) 0.4535(2) -0.12001(6) 0.0585(6) Uani d . 1 . .
    O O1 1.0027(3) 0.2679(2) 0.05768(5) 0.0672(5) Uani d . 1 . .
    O O2 1.0712(3) 0.5869(2) 0.00979(5) 0.0638(5) Uani d . 1 . .
    S S1 0.85258(10) 0.60793(7) -0.056449(17) 0.05201(18) Uani d . 1 . .
loop_
    _atom_site_aniso_label
    _atom_site_aniso_U_11
    _atom_site_aniso_U_22
    _atom_site_aniso_U_33
    _atom_site_aniso_U_12
    _atom_site_aniso_U_13
    _atom_site_aniso_U_23
    C1 0.081(3) 0.090(2) 0.0635(18) -0.017(2) 0.0140(18) -0.0047(16)
    C2 0.112(4) 0.116(3) 0.070(2) -0.030(3) 0.029(2) -0.004(2)
    C3 0.110(3) 0.124(3) 0.0594(19) -0.021(3) 0.021(2) -0.006(2)
    C4 0.113(3) 0.114(3) 0.0541(18) -0.028(3) 0.0073(19) -0.0090(18)
    C5 0.080(2) 0.093(2) 0.0539(17) -0.0173(19) 0.0071(16) -0.0014(15)
    C6 0.068(2) 0.0673(18) 0.0484(14) -0.0030(16) 0.0023(14) 0.0034(12)
    C7 0.075(2) 0.0623(16) 0.0465(15) -0.0090(16) -0.0007(15) 0.0002(13)
    C8 0.0591(19) 0.0670(17) 0.0490(15) -0.0077(15) 0.0026(13) -0.0025(13)
    C9 0.0530(19) 0.0535(15) 0.0503(14) -0.0074(13) -0.0006(13) 0.0012(12)
    C10 0.0448(15) 0.0539(14) 0.0464(13) -0.0036(14) 0.0008(12) -0.0019(11)
    C11 0.0491(19) 0.0728(18) 0.0658(17) -0.0078(15) 0.0092(14) -0.0079(14)
    C12 0.0496(18) 0.0524(15) 0.0460(14) -0.0044(13) 0.0050(12) -0.0053(11)
    C13 0.0461(16) 0.0516(13) 0.0437(13) 0.0004(12) 0.0065(12) -0.0024(11)
    C14 0.0524(18) 0.0529(15) 0.0428(13) -0.0032(13) 0.0074(12) -0.0003(11)
    C15 0.0502(17) 0.0516(14) 0.0453(14) -0.0025(13) 0.0051(12) 0.0000(12)
    C16 0.067(2) 0.0747(18) 0.0499(15) 0.0125(17) 0.0012(15) -0.0069(13)
    C17 0.065(2) 0.081(2) 0.0540(15) 0.0083(17) -0.0075(15) -0.0055(14)
    C18 0.0460(18) 0.0622(17) 0.0686(18) 0.0037(14) -0.0010(14) 0.0109(14)
    C19 0.055(2) 0.0669(18) 0.0695(18) 0.0050(15) 0.0080(15) -0.0077(14)
    C20 0.056(2) 0.0666(17) 0.0545(16) 0.0020(16) 0.0009(14) -0.0103(13)
    Cl1 0.0582(5) 0.0923(6) 0.1001(6) 0.0079(4) -0.0089(5) 0.0129(4)
    N1 0.0521(14) 0.0672(13) 0.0417(11) -0.0115(12) -0.0006(10) -0.0046(10)
    N2 0.0508(14) 0.0629(13) 0.0439(11) 0.0086(11) 0.0030(10) -0.0048(9)
    N3 0.0611(16) 0.0685(13) 0.0472(12) 0.0108(13) 0.0006(11) -0.0074(11)
    N4 0.0591(16) 0.0676(13) 0.0488(11) 0.0069(13) 0.0014(12) -0.0090(10)
    O1 0.0605(13) 0.0815(12) 0.0595(11) -0.0230(11) 0.0052(11) -0.0127(10)
    O2 0.0666(13) 0.0715(12) 0.0534(10) 0.0174(11) -0.0024(9) -0.0166(9)
    S1 0.0507(4) 0.0584(4) 0.0469(3) 0.0047(3) 0.0040(3) -0.0059(3)
_geom_special_details
;
All e.s.d.'s (except the e.s.d. in the dihedral angle between two l.s. planes)
are estimated using the full covariance matrix. The cell e.s.d.'s are taken
into account individually in the estimation of e.s.d.'s in distances, angles
and torsion angles; correlations between e.s.d.'s in cell parameters are only
used when they are defined by crystal symmetry. An approximate (isotropic)
treatment of cell e.s.d.'s is used for estimating e.s.d.'s involving l.s.
planes.
;
loop_
    _geom_bond_atom_site_label_1
    _geom_bond_atom_site_label_2
    _geom_bond_site_symmetry_2
    _geom_bond_distance
    _geom_bond_publ_flag
    C1 C6 . 1.377(4) ?
    C1 C2 . 1.382(4) ?
    C1 H1B . 0.9300 ?
    C2 C3 . 1.359(5) ?
    C2 H2B . 0.9300 ?
    C3 C4 . 1.369(5) ?
    C3 H3B . 0.9300 ?
    C4 C5 . 1.380(4) ?
    C4 H4B . 0.9300 ?
    C5 C6 . 1.384(4) ?
    C5 H5A . 0.9300 ?
    C6 C7 . 1.465(4) ?
    C7 C8 . 1.303(4) ?
    C7 H7A . 0.9300 ?
    C8 C9 . 1.459(3) ?
    C8 H8A . 0.9300 ?
    C9 O1 . 1.239(3) ?
    C9 N1 . 1.340(3) ?
    C10 N1 . 1.446(3) ?
    C10 C12 . 1.517(3) ?
    C10 C11 . 1.524(3) ?
    C10 H10A . 0.9800 ?
    C11 H11A . 0.9600 ?
    C11 H11B . 0.9600 ?
    C11 H11C . 0.9600 ?
    C12 O2 . 1.216(3) ?
    C12 N2 . 1.367(3) ?
    C13 N3 . 1.304(3) ?
    C13 N2 . 1.372(3) ?
    C13 S1 . 1.721(3) ?
    C14 N4 . 1.298(3) ?
    C14 C15 . 1.465(3) ?
    C14 S1 . 1.732(2) ?
    C15 C16 . 1.382(3) ?
    C15 C20 . 1.393(3) ?
    C16 C17 . 1.385(4) ?
    C16 H16A . 0.9300 ?
    C17 C18 . 1.375(4) ?
    C17 H17A . 0.9300 ?
    C18 C19 . 1.364(4) ?
    C18 Cl1 . 1.741(3) ?
    C19 C20 . 1.368(4) ?
    C19 H19A . 0.9300 ?
    C20 H20A . 0.9300 ?
    N1 H1A . 0.8600 ?
    N2 H2A . 0.8600 ?
    N3 N4 . 1.389(3) ?
loop_
    _geom_angle_atom_site_label_1
    _geom_angle_atom_site_label_2
    _geom_angle_atom_site_label_3
    _geom_angle_site_symmetry_1
    _geom_angle_site_symmetry_3
    _geom_angle
    _geom_angle_publ_flag
    C6 C1 C2 . . 120.4(3) ?
    C6 C1 H1B . . 119.8 ?
    C2 C1 H1B . . 119.8 ?
    C3 C2 C1 . . 120.6(4) ?
    C3 C2 H2B . . 119.7 ?
    C1 C2 H2B . . 119.7 ?
    C2 C3 C4 . . 120.1(3) ?
    C2 C3 H3B . . 120.0 ?
    C4 C3 H3B . . 120.0 ?
    C3 C4 C5 . . 119.6(3) ?
    C3 C4 H4B . . 120.2 ?
    C5 C4 H4B . . 120.2 ?
    C4 C5 C6 . . 121.0(3) ?
    C4 C5 H5A . . 119.5 ?
    C6 C5 H5A . . 119.5 ?
    C1 C6 C5 . . 118.3(3) ?
    C1 C6 C7 . . 119.3(3) ?
    C5 C6 C7 . . 122.3(3) ?
    C8 C7 C6 . . 127.5(3) ?
    C8 C7 H7A . . 116.2 ?
    C6 C7 H7A . . 116.2 ?
    C7 C8 C9 . . 123.8(3) ?
    C7 C8 H8A . . 118.1 ?
    C9 C8 H8A . . 118.1 ?
    O1 C9 N1 . . 119.7(2) ?
    O1 C9 C8 . . 124.6(3) ?
    N1 C9 C8 . . 115.7(2) ?
    N1 C10 C12 . . 110.1(2) ?
    N1 C10 C11 . . 110.0(2) ?
    C12 C10 C11 . . 110.7(2) ?
    N1 C10 H10A . . 108.7 ?
    C12 C10 H10A . . 108.7 ?
    C11 C10 H10A . . 108.7 ?
    C10 C11 H11A . . 109.5 ?
    C10 C11 H11B . . 109.5 ?
    H11A C11 H11B . . 109.5 ?
    C10 C11 H11C . . 109.5 ?
    H11A C11 H11C . . 109.5 ?
    H11B C11 H11C . . 109.5 ?
    O2 C12 N2 . . 121.2(2) ?
    O2 C12 C10 . . 123.8(2) ?
    N2 C12 C10 . . 115.0(2) ?
    N3 C13 N2 . . 121.0(2) ?
    N3 C13 S1 . . 114.7(2) ?
    N2 C13 S1 . . 124.11(17) ?
    N4 C14 C15 . . 124.0(2) ?
    N4 C14 S1 . . 114.2(2) ?
    C15 C14 S1 . . 121.72(18) ?
    C16 C15 C20 . . 117.6(2) ?
    C16 C15 C14 . . 121.4(2) ?
    C20 C15 C14 . . 121.0(2) ?
    C15 C16 C17 . . 121.8(3) ?
    C15 C16 H16A . . 119.1 ?
    C17 C16 H16A . . 119.1 ?
    C18 C17 C16 . . 118.4(3) ?
    C18 C17 H17A . . 120.8 ?
    C16 C17 H17A . . 120.8 ?
    C19 C18 C17 . . 121.1(3) ?
    C19 C18 Cl1 . . 119.6(2) ?
    C17 C18 Cl1 . . 119.3(2) ?
    C18 C19 C20 . . 120.1(3) ?
    C18 C19 H19A . . 120.0 ?
    C20 C19 H19A . . 120.0 ?
    C19 C20 C15 . . 121.0(3) ?
    C19 C20 H20A . . 119.5 ?
    C15 C20 H20A . . 119.5 ?
    C9 N1 C10 . . 122.3(2) ?
    C9 N1 H1A . . 118.8 ?
    C10 N1 H1A . . 118.8 ?
    C12 N2 C13 . . 123.3(2) ?
    C12 N2 H2A . . 118.3 ?
    C13 N2 H2A . . 118.3 ?
    C13 N3 N4 . . 111.8(2) ?
    C14 N4 N3 . . 112.5(2) ?
    C13 S1 C14 . . 86.70(12) ?
loop_
    _geom_torsion_atom_site_label_1
    _geom_torsion_atom_site_label_2
    _geom_torsion_atom_site_label_3
    _geom_torsion_atom_site_label_4
    _geom_torsion_site_symmetry_1
    _geom_torsion_site_symmetry_2
    _geom_torsion_site_symmetry_3
    _geom_torsion_site_symmetry_4
    _geom_torsion
    _geom_torsion_publ_flag
    C6 C1 C2 C3 . . . . 0.7(6) ?
    C1 C2 C3 C4 . . . . -0.3(6) ?
    C2 C3 C4 C5 . . . . -1.2(6) ?
    C3 C4 C5 C6 . . . . 2.2(5) ?
    C2 C1 C6 C5 . . . . 0.2(5) ?
    C2 C1 C6 C7 . . . . -178.4(3) ?
    C4 C5 C6 C1 . . . . -1.7(5) ?
    C4 C5 C6 C7 . . . . 176.8(3) ?
    C1 C6 C7 C8 . . . . -177.5(3) ?
    C5 C6 C7 C8 . . . . 4.0(5) ?
    C6 C7 C8 C9 . . . . -176.3(2) ?
    C7 C8 C9 O1 . . . . -1.3(4) ?
    C7 C8 C9 N1 . . . . 176.5(3) ?
    N1 C10 C12 O2 . . . . 24.2(3) ?
    C11 C10 C12 O2 . . . . -97.7(3) ?
    N1 C10 C12 N2 . . . . -156.8(2) ?
    C11 C10 C12 N2 . . . . 81.4(3) ?
    N4 C14 C15 C16 . . . . -2.3(4) ?
    S1 C14 C15 C16 . . . . -179.3(2) ?
    N4 C14 C15 C20 . . . . 177.1(2) ?
    S1 C14 C15 C20 . . . . 0.1(3) ?
    C20 C15 C16 C17 . . . . 1.1(4) ?
    C14 C15 C16 C17 . . . . -179.5(2) ?
    C15 C16 C17 C18 . . . . -0.8(4) ?
    C16 C17 C18 C19 . . . . 0.2(4) ?
    C16 C17 C18 Cl1 . . . . 179.5(2) ?
    C17 C18 C19 C20 . . . . 0.1(4) ?
    Cl1 C18 C19 C20 . . . . -179.2(2) ?
    C18 C19 C20 C15 . . . . 0.2(4) ?
    C16 C15 C20 C19 . . . . -0.8(4) ?
    C14 C15 C20 C19 . . . . 179.8(2) ?
    O1 C9 N1 C10 . . . . -2.3(4) ?
    C8 C9 N1 C10 . . . . 179.8(2) ?
    C12 C10 N1 C9 . . . . 67.6(3) ?
    C11 C10 N1 C9 . . . . -170.1(2) ?
    O2 C12 N2 C13 . . . . -9.9(4) ?
    C10 C12 N2 C13 . . . . 171.0(2) ?
    N3 C13 N2 C12 . . . . -170.0(2) ?
    S1 C13 N2 C12 . . . . 5.7(3) ?
    N2 C13 N3 N4 . . . . 175.5(2) ?
    S1 C13 N3 N4 . . . . -0.5(3) ?
    C15 C14 N4 N3 . . . . -176.1(2) ?
    S1 C14 N4 N3 . . . . 1.1(3) ?
    C13 N3 N4 C14 . . . . -0.4(3) ?
    N3 C13 S1 C14 . . . . 0.9(2) ?
    N2 C13 S1 C14 . . . . -175.0(2) ?
    N4 C14 S1 C13 . . . . -1.2(2) ?
    C15 C14 S1 C13 . . . . 176.1(2) ?
loop_
    _geom_hbond_atom_site_label_D
    _geom_hbond_atom_site_label_H
    _geom_hbond_atom_site_label_A
    _geom_hbond_site_symmetry_A
    _geom_hbond_distance_DH
    _geom_hbond_distance_HA
    _geom_hbond_distance_DA
    _geom_hbond_angle_DHA
    N2 H2A O1 4 0.86 1.94 2.802(3) 174.9
    C7 H7A O1 . 0.93 2.58 2.888(3) 100.2
    C7 H7A N3 4_455 0.93 2.54 3.446(3) 164.4
    C11 H11C S1 1_655 0.96 2.77 3.526(3) 136.4
    C20 H20A S1 . 0.93 2.69 3.105(3) 108.1
    C20 H20A O2 4_465 0.93 2.48 3.380(3) 162.2
data_global
_journal_date_recd_electronic     2008-09-05
_journal_date_accepted     2008-09-22
_journal_name_full     'Acta Crystallographica, Section E'
_journal_year     2008
_journal_volume     64
_journal_issue     10
_journal_page_first     o2006
_journal_page_last     o2006
_journal_paper_category     QO
_journal_coeditor_code     GW2052
_publ_contact_author_name     'Guo-Gang Tu'
_publ_contact_author_address
;
Department of Pharmacy
NanChang University Medical College
330006 Nanchang, JiangXi
China
;
_publ_contact_author_email     tugg199@yahoo.com
_publ_contact_author_fax     ?
_publ_contact_author_phone     '+86-791-6363223'
_publ_section_title
;\
(2<i>R</i>)-<i>N</i>-[5-(4-Chlorophenyl)-1,3,4-thiadiazol-2-yl]-2-\
(cinnamoylamino)propanamide
;
loop_
    _publ_author_name
    _publ_author_footnote
    _publ_author_address
    'Li, Shao-Hua' .
;
State Key Laboratory of Food Science and Technology
Nanchang University
330047 Nanchang, JiangXi
People's Republic of China
and
Department of Pharmacy
NanChang University Medical College
330006 Nanchang, JiangXi
People's Republic of China
;
    'Huang, Hui-Ming' .
;
Department of Pharmacy
NanChang University Medical College
330006 Nanchang, JiangXi
People's Republic of China
;
    'Kuang, Bin-Hai' .
;
Department of Pharmacy
NanChang University Medical College
330006 Nanchang, JiangXi
People's Republic of China
;
    'Tu, Guo-Gang' .
;
Department of Pharmacy
NanChang University Medical College
330006 Nanchang, JiangXi
People's Republic of China
;
    'Liu, Cheng-Mei'
;
Additional correspondence author, e-mail: lishaohua0131@yahoo.com.cn.
;
;
State Key Laboratory of Food Science and Technology
Nanchang University
330047 Nanchang, JiangXi
People's Republic of China
;
