# Supplementary material for: (2R)-N-[5-(4-Chloro­phen­yl)-1,3,4-thia­diazol-2-yl]-2-(cinnamoylamino)propanamide
Source: Acta Crystallogr Sect E Struct Rep Online. 2008 Sep 24;64(Pt 10):o2006. doi: 10.1107/S1600536808030353 (PMC2959416; doi:10.1107/S1600536808030353)
Supplement: Supplementary file 2 [file e-64-o2006-Isup2.hkl]

# 
# h,k,l, Fc-squared, Fo-squared, sigma(Fo-squared) and status flag 
# 
data_I
_shelx_title ' 33 in P2(1)2(1)2(1)' 
_shelx_refln_list_code          4 
_shelx_F_calc_maximum      137.73 
_exptl_crystal_F_000       856.00 
_reflns_d_resolution_high  0.7482 
 
loop_ 
 _symmetry_equiv_pos_as_xyz 
 'x, y, z' 
 '-x+1/2, -y, z+1/2' 
 '-x, y+1/2, -z+1/2' 
 'x+1/2, -y+1/2, -z' 
 
_cell_length_a     6.6324 
_cell_length_b     8.5753 
_cell_length_c    34.3670 
_cell_angle_alpha  90.000 
_cell_angle_beta   90.000 
_cell_angle_gamma  90.000 
 
_shelx_F_squared_multiplier     1.000 
 
loop_ 
 _refln_index_h 
 _refln_index_k 
 _refln_index_l 
 _refln_F_squared_calc 
 _refln_F_squared_meas 
 _refln_F_squared_sigma 
 _refln_observed_status 
   2   0   0     3577.10     3942.70    329.99 o 
   6   0   0      691.62      833.82     70.63 o 
   8   0   0        5.42       -9.04     17.33 o 
   1   1   0      486.36      526.91     21.25 o 
   2   1   0     2073.72     1908.22     87.01 o 
   3   1   0      251.70      322.83     28.44 o 
   4   1   0       30.34       20.53      7.53 o 
   5   1   0      242.46      271.89     17.42 o 
   6   1   0        9.34        2.07     11.49 o 
   7   1   0       70.96       54.43     14.50 o 
   8   1   0       48.67       34.09     19.02 o 
   0   2   0     1118.95     1001.47     57.04 o 
   1   2   0    12056.18    11975.98    478.47 o 
   2   2   0      264.69      272.43     11.24 o 
   3   2   0     5058.89     5164.70    185.60 o 
   4   2   0      244.87      242.68      9.70 o 
   5   2   0      205.22      195.84     13.95 o 
   6   2   0       11.07       10.64     10.08 o 
   7   2   0        1.93      -14.78     15.82 o 
   8   2   0       15.10        5.65     18.27 o 
   1   3   0      396.90      409.18     15.04 o 
   2   3   0       29.09       22.91      3.13 o 
   3   3   0      115.51      116.67      7.04 o 
   4   3   0      323.32      336.21     14.54 o 
   5   3   0       94.40       98.17      7.76 o 
   6   3   0        5.87        8.24      9.12 o 
   7   3   0        2.19      -20.43     29.19 o 
   8   3   0        8.72        0.01     19.78 o 
   0   4   0     2148.71     2026.34    114.89 o 
   1   4   0      789.07      788.19     28.43 o 
   2   4   0       11.00       23.81      3.26 o 
   3   4   0       47.99       51.45      5.66 o 
   4   4   0      274.44      285.70     12.66 o 
   5   4   0        4.91        0.04      5.99 o 
   6   4   0       35.84       39.13     10.32 o 
   7   4   0       17.08       13.36     11.23 o 
   8   4   0       10.94       11.36     16.08 o 
   1   5   0       59.16       66.48      3.97 o 
   2   5   0       37.74       40.25      3.89 o 
   3   5   0        2.03        1.01      3.96 o 
   4   5   0        1.22       -0.15      5.45 o 
   5   5   0      113.40      134.15     12.00 o 
   6   5   0       47.58       43.62     10.67 o 
   7   5   0        2.21      -15.14     16.93 o 
   0   6   0      635.91      667.23     31.45 o 
   1   6   0       85.84       80.37      5.11 o 
   2   6   0      264.63      276.23     14.93 o 
   3   6   0      152.49      168.30      9.89 o 
   4   6   0       10.74        6.64      6.13 o 
   5   6   0        0.17        5.62      8.88 o 
   6   6   0        1.50      -12.18     18.72 o 
   7   6   0       38.33        3.07     14.59 o 
   1   7   0       19.21       18.06      4.07 o 
   2   7   0       67.36       80.44      6.75 o 
   3   7   0       14.26       14.51      6.16 o 
   4   7   0        2.79        6.89      6.66 o 
   5   7   0        1.07        5.36      9.11 o 
   6   7   0       69.74       60.37     11.69 o 
   0   8   0       31.51       29.43      7.60 o 
   1   8   0      274.13      320.79     14.96 o 
   2   8   0        5.50        0.70      5.86 o 
   3   8   0      292.39      304.07     14.61 o 
   4   8   0       21.81       25.20      9.58 o 
   5   8   0        0.57        8.91     10.65 o 
   6   8   0        4.77       14.26     12.16 o 
   1   9   0       16.71       20.85      7.84 o 
   2   9   0        4.78       11.70     14.14 o 
   3   9   0        0.98       20.04     12.00 o 
   4   9   0       15.15       29.90     11.09 o 
   5   9   0        8.94       21.77     12.56 o 
   0  10   0        1.19        4.33     13.94 o 
   1  10   0        0.09        0.76      8.52 o 
   2  10   0        1.61        3.71     11.21 o 
   3  10   0        6.67       16.08     17.37 o 
   4  10   0       11.43       48.75     32.87 o 
   1  11   0        3.94        2.50     11.92 o 
   2  11   0        7.78       -4.01     14.35 o 
   1   0   1       73.45       78.86      4.93 o 
   2   0   1       27.65       19.96      3.77 o 
   3   0   1       96.14      115.27     11.30 o 
   6   0   1      289.92      397.60     36.73 o 
   7   0   1      104.13       92.67     16.76 o 
   8   0   1       26.23        5.18     12.39 o 
  -8   1   1        2.31        5.84     18.08 o 
  -7   1   1       16.76       16.20     14.69 o 
  -6   1   1       57.13       45.94      9.47 o 
  -5   1   1       71.33       71.15      7.83 o 
  -4   1   1      329.50      399.45     22.96 o 
  -3   1   1     2377.88     2445.55    137.15 o 
  -2   1   1       10.72       10.23      2.06 o 
  -1   1   1     4497.96     4428.94    177.64 o 
   0   1   1       29.68       23.89      1.41 o 
   1   1   1     4515.81     4463.00    177.70 o 
   2   1   1       13.10       16.38      6.50 o 
   3   1   1     2405.08     2441.00    208.69 o 
   4   1   1      331.84      365.66     32.02 o 
   5   1   1       69.46       69.88     12.05 o 
   6   1   1       52.65       28.25     12.43 o 
   7   1   1       16.97        0.19     13.18 o 
   8   1   1        2.21       -1.70     18.08 o 
  -8   2   1       20.75       39.18     17.33 o 
  -7   2   1        2.73      -12.43     12.43 o 
  -6   2   1      273.51      308.60     16.72 o 
  -5   2   1      174.11      161.14     13.47 o 
  -4   2   1      993.52     1004.94     57.24 o 
  -3   2   1      219.34      224.57      9.95 o 
  -2   2   1     1749.53     1657.63     65.03 o 
  -1   2   1     7664.48     7249.44    289.63 o 
   0   2   1     9856.63     9305.56    371.96 o 
   1   2   1     7619.88     7242.20    289.53 o 
   2   2   1     1708.11     1574.59     65.03 o 
   3   2   1      230.83      232.02      8.90 o 
   4   2   1      975.14      959.08     35.08 o 
   5   2   1      175.99      153.27     23.92 o 
   6   2   1      268.86      263.33     23.64 o 
   7   2   1        2.50      -11.72     11.72 o 
   8   2   1       19.93        3.01     18.65 o 
  -8   3   1       26.47        6.65     32.30 o 
  -7   3   1        2.94       -8.40     14.06 o 
  -6   3   1       10.41       -3.25     19.37 o 
  -5   3   1      316.24      340.94     21.97 o 
  -4   3   1      147.92      132.86      7.12 o 
  -3   3   1       94.52       94.37      7.78 o 
  -2   3   1      637.98      637.83     25.97 o 
  -1   3   1      335.52      334.09     13.29 o 
   0   3   1      238.27      211.18      8.94 o 
   1   3   1      325.47      309.71     11.83 o 
   2   3   1      642.17      640.53     25.98 o 
   3   3   1       96.92       81.94     10.20 o 
   4   3   1      149.50      145.06      9.63 o 
   5   3   1      306.46      328.53     17.33 o 
   6   3   1       11.00       10.58      8.69 o 
   7   3   1        2.87      -16.10     16.10 o 
   8   3   1       26.22       23.68     16.41 o 
  -8   4   1       40.72       21.59     28.06 o 
  -7   4   1       81.14       59.25     13.52 o 
  -6   4   1        6.80       -5.46     10.57 o 
  -5   4   1       43.94       32.97      6.92 o 
  -4   4   1     1332.69     1297.42     61.43 o 
  -3   4   1      392.81      389.74     16.61 o 
  -2   4   1      402.30      360.92     15.44 o 
  -1   4   1     1267.72     1246.13     49.69 o 
   0   4   1      241.93      213.40      9.13 o 
   1   4   1     1234.92     1227.30     44.62 o 
   2   4   1      413.75      374.87     15.40 o 
   3   4   1      399.49      400.97     16.62 o 
   4   4   1     1326.80     1332.70     53.13 o 
   5   4   1       43.80       43.52      6.61 o 
   6   4   1        7.28       19.53      9.47 o 
   7   4   1       80.04       80.50     18.26 o 
   8   4   1       41.11       41.93     16.80 o 
  -7   5   1       27.19       37.59     18.85 o 
  -6   5   1      108.57      104.41     10.77 o 
  -5   5   1       29.31       30.05      7.57 o 
  -4   5   1       17.46       10.85      5.39 o 
  -3   5   1        6.49        0.51      4.00 o 
  -2   5   1      134.69      131.20      6.88 o 
  -1   5   1      291.44      284.64     11.01 o 
   0   5   1     1013.31     1034.16     37.43 o 
   1   5   1      293.63      298.66     13.37 o 
   2   5   1      135.91      145.90      7.31 o 
   3   5   1        7.21        5.56      3.81 o 
   4   5   1       17.25        7.81      5.51 o 
   5   5   1       29.28       15.67      6.56 o 
   6   5   1      108.65       93.64     12.11 o 
   7   5   1       27.46       16.37     15.44 o 
  -7   6   1       12.62       -9.15     26.97 o 
  -6   6   1        9.55       -3.86     17.78 o 
  -5   6   1       39.60       51.39      8.51 o 
  -4   6   1       76.11       72.79      8.85 o 
  -3   6   1     1405.37     1404.84     64.76 o 
  -2   6   1      115.92      113.04     11.47 o 
  -1   6   1       95.91       80.55      5.23 o 
   0   6   1       52.82       58.48      4.15 o 
   1   6   1       93.38       94.91      5.35 o 
   2   6   1      113.92      101.58      6.17 o 
   3   6   1     1394.78     1387.35     64.36 o 
   4   6   1       76.18       90.26      7.78 o 
   5   6   1       40.00       40.49      9.32 o 
   6   6   1        9.56        8.23     10.88 o 
   7   6   1       12.54        1.02     21.78 o 
  -6   7   1        2.27       -1.89     10.75 o 
  -5   7   1       63.15       86.77     17.68 o 
  -4   7   1      177.39      202.29     28.68 o 
  -3   7   1       38.96       43.90      6.06 o 
  -2   7   1        3.31        4.11      4.87 o 
  -1   7   1       29.15       29.23      6.79 o 
   0   7   1      461.00      483.88     16.68 o 
   1   7   1       30.17       22.78      4.36 o 
   2   7   1        2.64       12.14      5.33 o 
   3   7   1       39.44       36.13      6.55 o 
   4   7   1      177.74      183.55     14.49 o 
   5   7   1       63.33       73.08     14.60 o 
   6   7   1        2.06      -12.24     16.38 o 
  -6   8   1       32.64       70.08     13.38 o 
  -5   8   1       38.36       46.76     19.70 o 
  -4   8   1       33.39       35.82     15.95 o 
  -3   8   1       14.53        9.67      6.62 o 
  -2   8   1       30.26       20.35      8.73 o 
  -1   8   1       92.57       83.84      8.21 o 
   0   8   1       43.25       54.20      5.93 o 
   1   8   1       92.23       95.93     11.76 o 
   2   8   1       28.30       30.08      6.12 o 
   3   8   1       13.62       11.58     10.85 o 
   4   8   1       33.38       42.31      9.71 o 
   5   8   1       37.62       41.64     12.30 o 
   6   8   1       32.39       59.39     21.28 o 
  -5   9   1        2.28       12.90     13.56 o 
  -4   9   1        0.23        6.62     16.03 o 
  -3   9   1        2.33        9.28     12.00 o 
  -2   9   1       21.93       23.57      7.95 o 
  -1   9   1       15.21       14.80      7.12 o 
   0   9   1       16.45       16.75      6.17 o 
   1   9   1       15.89       19.62      6.93 o 
   2   9   1       22.80       43.13      8.97 o 
   3   9   1        2.01       19.56     14.42 o 
   4   9   1        0.23        2.36     11.03 o 
   5   9   1        2.27       17.23     23.82 o 
  -4  10   1        7.27       37.49     19.49 o 
  -3  10   1       19.64       29.72     14.06 o 
  -2  10   1       27.28       19.02     11.47 o 
  -1  10   1        3.70        2.53      8.87 o 
   0  10   1        5.35        2.89      9.43 o 
   1  10   1        3.48       -3.08      8.92 o 
   2  10   1       27.37       33.33      9.10 o 
   3  10   1       19.13       56.66     13.71 o 
   4  10   1        7.43       37.78     33.24 o 
  -2  11   1        8.52       16.93     14.30 o 
  -1  11   1        1.82        7.72     16.95 o 
   0  11   1        0.84       -2.73     11.19 o 
   1  11   1        1.83       -2.64     19.59 o 
   2  11   1        8.72        1.05     13.81 o 
   1   0   2        6.64        3.35      1.61 o 
   2   0   2       19.99       14.31      3.77 o 
   3   0   2      296.83      299.66     26.37 o 
   4   0   2      100.48       80.99     11.11 o 
   5   0   2      143.26      151.06     17.33 o 
   6   0   2       29.81       29.76     13.94 o 
   7   0   2       76.99       31.83     14.69 o 
   8   0   2       11.50      -12.24     16.39 o 
  -8   1   2        5.58       -5.84     17.89 o 
  -7   1   2      104.88      103.40     17.52 o 
  -6   1   2       44.13       27.94     13.56 o 
  -5   1   2       58.03       53.89      6.66 o 
  -4   1   2      102.70       82.53     12.81 o 
  -3   1   2      223.53      234.53     15.07 o 
  -2   1   2      218.87      201.79     12.10 o 
  -1   1   2     7743.30     7377.18    295.18 o 
   0   1   2     1142.33     1086.11     39.14 o 
   1   1   2     7952.61     7452.81    295.09 o 
   2   1   2      225.81      218.69      9.03 o 
   3   1   2      232.38      249.90     12.13 o 
   4   1   2       97.79      104.59      8.19 o 
   5   1   2       63.68       82.87     11.87 o 
   6   1   2       46.34       64.42     12.81 o 
   7   1   2      108.11      109.81     18.08 o 
   8   1   2        5.33       -1.70     18.46 o 
  -8   2   2       37.42       65.55     19.59 o 
  -7   2   2       77.35       99.70     31.17 o 
  -6   2   2       33.52       23.47      7.41 o 
  -5   2   2       40.94       50.22      7.43 o 
  -4   2   2      519.01      506.10     33.24 o 
  -3   2   2      558.13      600.84     24.07 o 
  -2   2   2     1334.34     1363.39     54.83 o 
  -1   2   2    10320.88    10057.28    403.36 o 
   0   2   2     6782.72     6322.40    206.73 o 
   1   2   2    10449.05    10145.25    403.63 o 
   2   2   2     1304.63     1369.68     55.02 o 
   3   2   2      562.94      587.86     21.70 o 
   4   2   2      523.42      521.68     19.34 o 
   5   2   2       40.00       33.96      5.90 o 
   6   2   2       31.11       18.99      8.46 o 
   7   2   2       75.33       97.38     18.46 o 
   8   2   2       36.58       35.79     18.08 o 
  -8   3   2       45.25       10.26     15.99 o 
  -7   3   2       29.36       -3.50     15.30 o 
  -6   3   2       44.82       43.74     12.26 o 
  -5   3   2      108.24      122.36     10.64 o 
  -4   3   2      241.45      235.51     10.60 o 
  -3   3   2      258.82      231.45     10.80 o 
  -2   3   2     1240.69     1197.92     48.24 o 
  -1   3   2      603.63      610.26     24.96 o 
   0   3   2     6024.36     5967.67    213.90 o 
   1   3   2      620.44      625.33     22.53 o 
   2   3   2     1258.20     1202.57     48.29 o 
   3   3   2      265.39      273.29     10.95 o 
   4   3   2      236.33      235.10     10.73 o 
   5   3   2      106.09      102.44      6.92 o 
   6   3   2       43.25       43.16      9.47 o 
   7   3   2       30.63       19.96     14.50 o 
   8   3   2       45.23        3.38     16.37 o 
  -8   4   2        2.15       -4.86     19.40 o 
  -7   4   2        2.77      -13.21     13.21 o 
  -6   4   2       66.04       50.23     18.39 o 
  -5   4   2      106.26      100.53     17.17 o 
  -4   4   2      792.53      771.86     36.99 o 
  -3   4   2      212.10      225.61     10.07 o 
  -2   4   2      450.68      467.33     20.23 o 
  -1   4   2     1557.90     1597.67     64.01 o 
   0   4   2      159.55      150.04      6.06 o 
   1   4   2     1582.24     1586.68     57.31 o 
   2   4   2      454.21      482.60     19.74 o 
   3   4   2      223.23      225.81     10.10 o 
   4   4   2      795.12      800.72     32.43 o 
   5   4   2      111.80      110.18     10.66 o 
   6   4   2       67.31       49.32     23.26 o 
   7   4   2        2.78       -1.32     11.99 o 
   8   4   2        1.99      -10.86     17.89 o 
  -7   5   2       43.32       33.18     29.47 o 
  -6   5   2      118.71      118.27     13.94 o 
  -5   5   2      182.73      177.93     17.68 o 
  -4   5   2       12.55       14.08      5.85 o 
  -3   5   2       38.02       45.87      7.12 o 
  -2   5   2       52.94       48.25      6.75 o 
  -1   5   2     1490.51     1565.85     63.11 o 
   0   5   2     2251.63     2238.94     80.44 o 
   1   5   2     1509.74     1582.73     56.98 o 
   2   5   2       51.21       46.75      7.71 o 
   3   5   2       35.71       33.08      6.44 o 
   4   5   2       13.15       11.46      5.55 o 
   5   5   2      189.15      180.94     11.51 o 
   6   5   2      116.01      131.91     10.94 o 
   7   5   2       43.82       45.87     25.28 o 
  -7   6   2       23.04        5.38     32.20 o 
  -6   6   2       58.09       39.51     10.39 o 
  -5   6   2       55.08       40.51      8.79 o 
  -4   6   2      299.46      333.68     14.86 o 
  -3   6   2      220.53      243.56     12.16 o 
  -2   6   2       41.68       37.36      4.08 o 
  -1   6   2      218.16      232.80      9.40 o 
   0   6   2      951.01      982.83     35.75 o 
   1   6   2      219.56      226.46     10.30 o 
   2   6   2       41.97       33.57      4.30 o 
   3   6   2      221.70      219.86     12.82 o 
   4   6   2      300.30      303.44     17.22 o 
   5   6   2       56.69       54.55      8.16 o 
   6   6   2       59.49       49.79     11.19 o 
   7   6   2       22.93       23.55     18.78 o 
  -6   7   2       22.73       16.61     10.88 o 
  -5   7   2        4.16       11.92      9.07 o 
  -4   7   2        4.09       11.52     12.38 o 
  -3   7   2      188.07      169.44     14.60 o 
  -2   7   2       71.60       66.65      5.79 o 
  -1   7   2       63.90       71.19      5.67 o 
   0   7   2       48.00       53.89      6.01 o 
   1   7   2       63.22       48.73      5.23 o 
   2   7   2       66.07       63.00      5.50 o 
   3   7   2      187.41      184.82     13.31 o 
   4   7   2        3.68       -0.95      7.21 o 
   5   7   2        3.71        4.81     10.14 o 
   6   7   2       22.30       -7.90     11.04 o 
  -6   8   2        6.67       20.32     14.73 o 
  -5   8   2        5.12        6.71     10.52 o 
  -4   8   2       13.48       20.77     14.13 o 
  -3   8   2      174.02      164.60     22.28 o 
  -2   8   2      100.49      112.07      7.64 o 
  -1   8   2        1.83       -0.17      5.76 o 
   0   8   2       44.57       52.53      6.96 o 
   1   8   2        2.06       -1.45      5.01 o 
   2   8   2       98.35       96.85      8.96 o 
   3   8   2      178.47      191.84     11.65 o 
   4   8   2       12.93        6.83      8.09 o 
   5   8   2        5.19        7.85     10.91 o 
   6   8   2        6.65       22.49     19.82 o 
  -5   9   2        9.53       18.16     12.54 o 
  -4   9   2       13.30       21.24     10.91 o 
  -3   9   2        6.76       14.31      9.14 o 
  -2   9   2       83.45       75.43     11.28 o 
  -1   9   2        7.76       19.98      7.36 o 
   0   9   2       60.08       62.99      8.36 o 
   1   9   2        7.98        5.63      8.25 o 
   2   9   2       84.66      118.17     20.63 o 
   3   9   2        6.41       16.48      9.05 o 
   4   9   2       13.47       33.37     12.20 o 
   5   9   2        9.00       12.87     24.92 o 
  -4  10   2        6.02      -20.08     21.47 o 
  -3  10   2        7.05      -13.80     13.80 o 
  -2  10   2        4.33       -3.98     12.25 o 
  -1  10   2        7.85       -5.92      8.79 o 
   0  10   2       45.98       60.58     10.54 o 
   1  10   2        8.27        5.10     10.35 o 
   2  10   2        4.10        5.56      9.30 o 
   3  10   2        7.28       30.29     22.41 o 
   4  10   2        5.92       41.92     43.60 o 
  -2  11   2        3.57        0.51     14.25 o 
  -1  11   2        4.65        5.46     18.08 o 
   0  11   2        1.87        3.46     12.32 o 
   1  11   2        4.52       -3.74     11.61 o 
   2  11   2        3.38       -8.66     19.78 o 
   1   0   3      116.16      113.66      4.25 o 
   2   0   3     1876.94     1866.22     88.11 o 
   3   0   3     1957.98     2067.45    120.21 o 
   4   0   3      289.83      291.17     18.31 o 
   5   0   3       89.06      100.95     13.94 o 
   6   0   3      142.06      141.08     12.17 o 
   7   0   3      114.90       90.97     16.57 o 
   8   0   3        5.46       13.00     16.76 o 
  -8   1   3       12.19       12.24     17.89 o 
  -7   1   3       24.94       12.24     13.37 o 
  -6   1   3      406.65      394.83     52.64 o 
  -5   1   3      320.11      364.96     18.70 o 
  -4   1   3     2518.85     2546.21    119.00 o 
  -3   1   3      143.42      175.31     10.86 o 
  -2   1   3     1328.00     1288.95     50.61 o 
  -1   1   3     3292.50     3111.54    111.88 o 
   0   1   3     2887.17     2668.94     94.93 o 
   1   1   3     3397.91     3191.75    128.38 o 
   2   1   3     1279.36     1234.23     50.25 o 
   3   1   3      142.50      168.69      8.88 o 
   4   1   3     2492.03     2550.43    203.42 o 
   5   1   3      317.08      367.09     31.64 o 
   7   1   3       24.56        1.70     15.07 o 
   8   1   3       12.14       10.74     18.65 o 
  -8   2   3        5.58        8.85     18.27 o 
  -7   2   3       47.91       16.79     11.81 o 
  -6   2   3       53.75       46.81      7.72 o 
  -5   2   3      663.27      690.41     33.51 o 
  -4   2   3      431.63      418.35     24.61 o 
  -3   2   3       49.10       53.20      3.67 o 
  -2   2   3     1100.56     1077.93     43.13 o 
  -1   2   3    18835.45    17941.32    641.62 o 
   0   2   3     1237.52     1124.81     36.95 o 
   1   2   3    18758.04    17971.95    644.10 o 
   2   2   3     1080.21     1074.49     38.97 o 
   3   2   3       51.95       58.63      3.26 o 
   4   2   3      433.90      418.23     15.76 o 
   5   2   3      665.31      627.03     34.58 o 
   6   2   3       56.52       68.16      9.70 o 
   7   2   3       48.24       23.54     16.20 o 
   8   2   3        5.80      -14.31     17.52 o 
  -8   3   3        7.73       19.64     15.70 o 
  -7   3   3       94.04       64.82     10.79 o 
  -6   3   3       31.31       15.72      7.80 o 
  -5   3   3      110.58       98.53     13.41 o 
  -4   3   3       62.71       58.54      4.69 o 
  -3   3   3     1022.33     1023.54     46.53 o 
  -2   3   3      430.10      394.58     16.39 o 
  -1   3   3     2967.84     2921.56    116.94 o 
   0   3   3        5.46        7.93      3.45 o 
   1   3   3     2980.44     2921.19    105.21 o 
   2   3   3      440.38      409.03     16.53 o 
   3   3   3     1025.47     1009.67     41.22 o 
   4   3   3       63.64       61.91      7.80 o 
   5   3   3      116.42      120.48     13.97 o 
   6   3   3       32.89       42.26      9.59 o 
   7   3   3       96.87       90.97     16.95 o 
   8   3   3        7.84        1.18     15.73 o 
  -8   4   3       19.93       28.47     12.54 o 
  -7   4   3      104.59       99.37     22.79 o 
  -6   4   3        0.74      -12.53     12.53 o 
  -5   4   3      243.20      232.26     14.65 o 
  -4   4   3       56.03       51.04      6.93 o 
  -3   4   3      290.66      296.76     12.51 o 
  -2   4   3     1531.51     1549.83     62.93 o 
  -1   4   3      220.54      242.41      9.14 o 
   0   4   3       49.77       57.40      3.13 o 
   1   4   3      217.88      233.27      9.65 o 
   2   4   3     1549.81     1575.91     62.93 o 
   3   4   3      280.35      281.43     14.22 o 
   4   4   3       55.90       54.54      4.96 o 
   5   4   3      238.20      241.49     13.16 o 
   6   4   3        0.54        3.49      9.25 o 
   7   4   3      102.90       60.84     19.02 o 
   8   4   3       19.90      -12.67     18.93 o 
  -7   5   3        2.01       -9.54     15.70 o 
  -6   5   3       42.40       26.65      9.16 o 
  -5   5   3       93.72       86.30      9.29 o 
  -4   5   3       39.15       46.31      5.82 o 
  -3   5   3       56.47       56.88      5.04 o 
  -2   5   3      572.23      563.38     21.04 o 
  -1   5   3       97.33      106.26      4.97 o 
   0   5   3        0.61        0.21      2.61 o 
   1   5   3       99.90      106.82      5.03 o 
   2   5   3      574.59      571.90     23.71 o 
   3   5   3       58.81       63.15      5.07 o 
   4   5   3       39.85       55.81      9.13 o 
   5   5   3       94.06       89.12      9.51 o 
   6   5   3       43.24       50.93      9.13 o 
   7   5   3        1.96       15.68     12.47 o 
  -7   6   3        0.72      -22.50     24.53 o 
  -6   6   3        5.47       -3.75     12.29 o 
  -5   6   3       24.78       22.19      8.13 o 
  -4   6   3      428.76      455.27     23.14 o 
  -3   6   3      395.80      426.48     17.23 o 
  -2   6   3      231.72      246.36     16.36 o 
  -1   6   3       13.89       16.13      3.82 o 
   0   6   3      724.76      801.68     29.35 o 
   1   6   3       12.94       13.40      3.59 o 
   2   6   3      234.55      238.31     13.78 o 
   3   6   3      401.31      372.77     17.23 o 
   4   6   3      423.45      424.05     27.41 o 
   5   6   3       24.50       23.57     12.96 o 
   6   6   3        5.21        4.07     10.99 o 
   7   6   3        0.62      -17.25     23.95 o 
  -6   7   3        9.51       -4.80     18.71 o 
  -5   7   3      132.35      154.96     12.43 o 
  -4   7   3       30.24       28.41      8.52 o 
  -3   7   3       58.38       63.32      6.38 o 
  -2   7   3       91.84       91.53     10.82 o 
  -1   7   3       40.65       40.20      6.70 o 
   0   7   3       97.58      104.72      5.88 o 
   1   7   3       42.60       48.52      4.95 o 
   2   7   3       89.07       96.81      8.94 o 
   3   7   3       61.14       47.22      6.90 o 
   4   7   3       30.75       23.24     11.47 o 
   5   7   3      131.31      150.38     14.84 o 
   6   7   3        9.60       13.16     12.90 o 
  -6   8   3       17.38       22.29     15.60 o 
  -5   8   3        8.56        6.62     10.88 o 
  -4   8   3        4.61       10.37      9.33 o 
  -3   8   3       30.85       25.67      8.29 o 
  -2   8   3       89.16       75.22      7.03 o 
  -1   8   3        3.11       -5.30      5.32 o 
   0   8   3       76.07       83.70      6.51 o 
   1   8   3        3.03       -1.43      5.55 o 
   2   8   3       87.98      104.20      8.17 o 
   3   8   3       30.42       27.84      7.34 o 
   4   8   3        4.27        4.21      8.10 o 
   5   8   3        8.54       10.60     11.54 o 
   6   8   3       17.68       28.93     22.80 o 
  -5   9   3       11.43       16.15     12.29 o 
  -4   9   3        4.85       15.45     11.85 o 
  -3   9   3       50.35       51.45      9.74 o 
  -2   9   3       13.35        7.62     15.34 o 
  -1   9   3        3.91        1.05      6.79 o 
   0   9   3       27.18       21.99      7.19 o 
   1   9   3        3.62       -4.11      6.91 o 
   2   9   3       14.49       31.29     17.65 o 
   3   9   3       49.15       54.37     14.41 o 
   4   9   3        4.67       21.88     13.68 o 
   5   9   3       11.55       28.91     20.44 o 
  -4  10   3        6.37      -25.01     42.28 o 
  -3  10   3        4.95      -15.27     15.27 o 
  -2  10   3       22.46       19.07     19.87 o 
  -1  10   3       11.28       14.77     17.52 o 
   0  10   3        4.31        8.31      9.64 o 
   1  10   3       11.11       -6.88     11.49 o 
   2  10   3       22.94       22.92      9.50 o 
   3  10   3        5.29       18.99     21.98 o 
   4  10   3        6.36       58.89     46.24 o 
  -2  11   3        1.57       -6.72     14.25 o 
  -1  11   3        4.89       13.00     18.46 o 
   0  11   3        3.04        0.56     11.82 o 
   1  11   3        4.84        4.14     11.85 o 
   2  11   3        1.48      -17.33     19.59 o 
   0   0   4     4770.43     4386.83    353.53 o 
   1   0   4    18970.58    18372.79    652.99 o 
   2   0   4     1533.28     1424.79     67.39 o 
   3   0   4       15.38       23.69      4.36 o 
   4   0   4     1082.43     1162.01     68.02 o 
   5   0   4      903.21      907.09     75.34 o 
   6   0   4        7.29        5.84     11.11 o 
   7   0   4       47.63       53.87     14.88 o 
   8   0   4       35.85       62.34     18.08 o 
  -7   1   4       26.24       13.00     14.50 o 
  -6   1   4      234.64      232.96     33.24 o 
  -5   1   4      252.67      285.32     14.97 o 
  -4   1   4      248.05      250.21     12.47 o 
  -3   1   4     1318.71     1306.18     61.76 o 
  -2   1   4      894.42      945.97     38.14 o 
  -1   1   4     1309.22     1270.16     51.04 o 
   0   1   4     6419.51     6096.20    199.26 o 
   1   1   4     1280.21     1261.37     46.01 o 
   2   1   4      897.25      937.64     37.95 o 
   3   1   4     1348.34     1331.74     53.28 o 
   4   1   4      249.09      203.42     20.53 o 
   5   1   4      261.26      281.39     26.18 o 
   7   1   4       26.63       12.05     14.31 o 
   8   1   4       12.72       18.08     18.83 o 
  -8   2   4       74.30       55.56     19.40 o 
  -7   2   4       19.71       15.50     10.90 o 
  -6   2   4        5.28       -1.41      7.66 o 
  -5   2   4       10.72        2.22      5.60 o 
  -4   2   4      238.87      271.28     25.63 o 
  -3   2   4      282.67      286.28     10.87 o 
  -2   2   4      812.32      817.80     28.79 o 
  -1   2   4    18114.68    17599.51    576.22 o 
   0   2   4     9200.19     8571.70    280.64 o 
   1   2   4    18050.67    17796.70    582.07 o 
   2   2   4      805.05      793.47     26.62 o 
   3   2   4      273.18      287.00      9.99 o 
   4   2   4      239.52      264.21     10.39 o 
   5   2   4       12.54       13.37      5.52 o 
   6   2   4        4.49        7.98      8.64 o 
   7   2   4       18.23       13.94     16.01 o 
   8   2   4       71.54       73.08     21.28 o 
  -8   3   4       19.48       10.22     14.42 o 
  -7   3   4       23.60       11.89      9.80 o 
  -6   3   4      107.93      141.36     30.39 o 
  -5   3   4      117.12      126.55      9.46 o 
  -4   3   4      136.49      144.12     10.51 o 
  -3   3   4      353.15      335.82     14.87 o 
  -2   3   4      501.38      495.03     18.34 o 
  -1   3   4      866.46      893.71     29.88 o 
   0   3   4      570.33      533.97     17.77 o 
   1   3   4      878.62      927.25     30.17 o 
   2   3   4      513.22      505.33     20.51 o 
   3   3   4      363.94      369.41     14.98 o 
   4   3   4      142.59      138.02      7.27 o 
   5   3   4      118.79      123.33     10.60 o 
   6   3   4      109.13      119.13     12.79 o 
   7   3   4       23.81       29.38     15.26 o 
   8   3   4       19.26       20.05     27.40 o 
  -8   4   4        1.02        2.50     12.93 o 
  -7   4   4        4.74      -12.57     12.57 o 
  -6   4   4       10.55        1.86     10.22 o 
  -5   4   4      101.42      119.69      9.36 o 
  -4   4   4      346.23      346.37     15.57 o 
  -3   4   4      289.29      301.93     11.92 o 
  -2   4   4     1813.23     1785.42     63.30 o 
  -1   4   4     1090.26     1064.84     39.12 o 
   0   4   4      679.08      694.73     25.15 o 
   1   4   4     1110.05     1109.10     39.35 o 
   2   4   4     1812.20     1735.02     70.96 o 
   3   4   4      299.89      318.02     13.26 o 
   4   4   4      353.04      367.16     15.55 o 
   5   4   4       97.98      112.84      7.54 o 
   6   4   4       10.17        2.33      9.61 o 
   7   4   4        5.08        3.39     17.14 o 
   8   4   4        0.99      -19.96     19.96 o 
  -7   5   4       30.74       15.65     11.75 o 
  -6   5   4       31.96       16.82      8.83 o 
  -5   5   4       53.02       48.82      7.65 o 
  -4   5   4      302.03      317.90     13.78 o 
  -3   5   4      476.37      497.33     20.82 o 
  -2   5   4      111.05      107.48      5.33 o 
  -1   5   4       21.08       22.65      2.93 o 
   0   5   4       25.54       15.96      3.31 o 
   1   5   4       24.27       29.82      3.00 o 
   2   5   4      116.78      115.10      6.36 o 
   3   5   4      465.65      501.50     20.99 o 
   4   5   4      289.92      288.69     13.80 o 
   5   5   4       53.74       63.27     14.34 o 
   6   5   4       32.24       22.61      8.84 o 
   7   5   4       30.90       28.93     11.98 o 
  -7   6   4       10.86        3.51     13.47 o 
  -6   6   4       38.88       39.63     17.70 o 
  -5   6   4       19.80        9.55      8.01 o 
  -4   6   4       57.34       58.98      7.76 o 
  -3   6   4       22.58       23.00      5.13 o 
  -2   6   4       64.54       65.70      5.06 o 
  -1   6   4      226.21      239.08      9.63 o 
   0   6   4      112.10      102.21      5.20 o 
   1   6   4      223.19      240.90     10.74 o 
   2   6   4       66.09       57.41      5.03 o 
   3   6   4       23.14       26.04      5.71 o 
   4   6   4       60.82       69.82      9.44 o 
   5   6   4       20.87       13.55      7.70 o 
   6   6   4       39.76       27.54     12.90 o 
   7   6   4       11.38        0.85     14.24 o 
  -6   7   4        3.69       -4.09     17.61 o 
  -5   7   4        8.56       15.98      8.90 o 
  -4   7   4       47.52       52.26      8.47 o 
  -3   7   4        4.82       10.18      6.97 o 
  -2   7   4       72.61       69.63      8.86 o 
  -1   7   4      408.64      440.13     21.04 o 
   0   7   4       10.35       10.88      3.98 o 
   1   7   4      416.10      429.23     18.63 o 
   2   7   4       75.55       62.14      5.58 o 
   3   7   4        5.44        6.02      6.11 o 
   4   7   4       48.39       74.30     24.44 o 
   5   7   4        8.72        8.18      8.14 o 
   6   7   4        3.65        5.77     12.47 o 
  -6   8   4        7.22       -3.46     12.06 o 
  -5   8   4       27.41       41.04     10.19 o 
  -4   8   4       30.35       32.25      9.05 o 
  -3   8   4       12.11       18.10      7.98 o 
  -2   8   4      295.20      268.20     13.10 o 
  -1   8   4       41.63       40.48      5.84 o 
   0   8   4        0.67        1.46      5.16 o 
   1   8   4       43.44       45.13      6.64 o 
   2   8   4      298.40      261.78     34.46 o 
   3   8   4       12.04        8.29      6.89 o 
   4   8   4       30.18       25.67      8.47 o 
   5   8   4       26.52       34.63     19.68 o 
   6   8   4        7.36       20.23     49.82 o 
  -5   9   4        0.01      -15.63     15.63 o 
  -4   9   4       49.88       39.42     10.63 o 
  -3   9   4       10.30       -8.18     11.83 o 
  -2   9   4       16.91        2.98     11.91 o 
  -1   9   4        3.73        9.20      7.46 o 
   0   9   4        4.18       10.19      6.89 o 
   1   9   4        3.76        4.94      6.22 o 
   2   9   4       15.96       10.91      7.53 o 
   3   9   4       10.35       17.78      8.26 o 
   4   9   4       50.58       44.47     20.44 o 
   5   9   4        0.02       22.84     21.37 o 
  -4  10   4        3.26      -35.69     35.69 o 
  -3  10   4        0.88      -10.62     25.50 o 
  -2  10   4       11.28       -0.89     11.75 o 
  -1  10   4        1.52        1.40     10.58 o 
   0  10   4       45.49       42.09     16.14 o 
   1  10   4        1.37       -0.09      9.49 o 
   2  10   4       10.80        3.38      9.42 o 
   3  10   4        0.79       14.48     15.38 o 
   4  10   4        3.37       32.42     27.71 o 
  -2  11   4        1.81        5.09     21.10 o 
  -1  11   4        1.66        5.03     14.15 o 
   0  11   4        0.03       12.62     16.01 o 
   1  11   4        1.77       -4.84     12.49 o 
   2  11   4        1.77        2.91     12.85 o 
   1   0   5     1697.40     1521.12     54.15 o 
   2   0   5      704.30      695.55     28.21 o 
   3   0   5     7566.54     7557.00    356.04 o 
   4   0   5      358.43      373.16     22.97 o 
   5   0   5       57.82       39.65     11.02 o 
   6   0   5        8.83        7.53     10.92 o 
   7   0   5        6.47       -3.58     13.75 o 
  -7   1   5       51.07       52.36     15.26 o 
  -6   1   5       83.86       95.65     12.51 o 
  -5   1   5      145.99      147.70      9.03 o 
  -4   1   5       94.55       95.04      8.11 o 
  -3   1   5      251.43      287.19     12.44 o 
  -2   1   5     2064.49     2049.99     80.34 o 
  -1   1   5     3548.62     3409.02    137.51 o 
   0   1   5      990.01      885.06     31.56 o 
   1   1   5     3550.27     3447.90    124.43 o 
   2   1   5     2010.54     1960.19     72.57 o 
   3   1   5      248.90      289.27     13.65 o 
   4   1   5      101.47       96.81     10.92 o 
   5   1   5      146.80      107.92     14.69 o 
   7   1   5       52.13       48.59     16.39 o 
   8   1   5       15.77        2.45     17.33 o 
  -8   2   5       81.96       62.72     19.78 o 
  -7   2   5        8.09        7.11      9.16 o 
  -6   2   5      226.86      239.57     14.49 o 
  -5   2   5     1040.19     1037.13     48.48 o 
  -4   2   5       53.28       47.20      5.27 o 
  -3   2   5     1389.82     1432.12     57.86 o 
  -2   2   5      123.28      127.46      4.95 o 
  -1   2   5     7163.52     6818.18    240.76 o 
   0   2   5     4887.39     4664.82    152.78 o 
   1   2   5     7109.12     6755.86    222.40 o 
   2   2   5      134.76      145.98      5.85 o 
   3   2   5     1381.84     1469.04     48.09 o 
   4   2   5       51.99       55.15      4.60 o 
   5   2   5     1028.39      969.80     58.38 o 
   6   2   5      222.61      230.55     32.87 o 
   7   2   5        8.34       -3.96     16.01 o 
   8   2   5       81.45       77.03     21.85 o 
  -8   3   5        5.69        1.41     14.08 o 
  -7   3   5       45.43       56.09     10.51 o 
  -6   3   5       30.72       28.44     13.41 o 
  -5   3   5      208.12      186.07     11.59 o 
  -4   3   5       39.29       41.10      6.05 o 
  -3   3   5      835.76      830.98     30.11 o 
  -2   3   5     2416.73     2360.55     84.65 o 
  -1   3   5     1782.16     1696.07     55.67 o 
   0   3   5     1569.43     1580.50     51.97 o 
   1   3   5     1784.50     1705.29     56.04 o 
   2   3   5     2424.45     2380.77     85.71 o 
   3   3   5      820.08      837.98     33.84 o 
   4   3   5       38.66       40.84      7.30 o 
   5   3   5      206.10      197.78      9.94 o 
   6   3   5       30.27       39.43      9.72 o 
   7   3   5       44.13       23.36     15.63 o 
   8   3   5        5.69       19.96     20.53 o 
  -8   4   5        5.55       11.77     16.54 o 
  -7   4   5        8.31       15.51     10.75 o 
  -6   4   5       63.70       71.25     17.06 o 
  -5   4   5      386.77      388.47     19.55 o 
  -4   4   5      604.90      597.62     25.06 o 
  -3   4   5     1506.13     1510.66     60.16 o 
  -2   4   5     2531.58     2470.46     87.80 o 
  -1   4   5      914.08      915.60     33.39 o 
   0   4   5       67.24       60.60      3.27 o 
   1   4   5      912.66      930.77     33.54 o 
   2   4   5     2482.90     2451.73     88.04 o 
   3   4   5     1491.18     1496.47     60.63 o 
   4   4   5      606.79      607.44     25.18 o 
   5   4   5      377.18      361.02     16.65 o 
   6   4   5       62.63       53.87      8.36 o 
   7   4   5        8.29       20.34     16.20 o 
   8   4   5        5.21        0.75     19.96 o 
  -7   5   5       19.43       28.05     11.33 o 
  -6   5   5       46.11       47.86     22.90 o 
  -5   5   5       11.43        9.23      7.36 o 
  -4   5   5       99.79      124.68     11.50 o 
  -3   5   5      122.48      124.59      7.02 o 
  -2   5   5       88.89       89.85      5.76 o 
  -1   5   5      185.66      208.36      9.13 o 
   0   5   5      628.53      642.74     23.60 o 
   1   5   5      188.15      206.09      8.33 o 
   2   5   5       92.38       80.50      5.35 o 
   3   5   5      126.27      126.34      7.34 o 
   4   5   5      103.65       93.24      6.83 o 
   5   5   5       12.23       10.85      6.96 o 
   6   5   5       45.03       49.72      9.34 o 
   7   5   5       19.78        8.13     12.79 o 
  -7   6   5       39.38       50.07     12.63 o 
  -6   6   5       25.82        2.26     13.50 o 
  -5   6   5       63.20       56.62      8.60 o 
  -4   6   5       40.70       54.38      9.96 o 
  -3   6   5      150.26      144.75     12.72 o 
  -2   6   5       97.29       97.21      8.51 o 
  -1   6   5      173.63      204.88      8.17 o 
   0   6   5       29.75       23.86      3.44 o 
   1   6   5      171.46      181.93      9.03 o 
   2   6   5       97.24       93.89      7.47 o 
   3   6   5      148.10      122.02      8.73 o 
   4   6   5       40.35       33.13     12.04 o 
   5   6   5       64.32       67.66      8.61 o 
   6   6   5       25.35       36.76      9.47 o 
   7   6   5       39.12       28.19     13.77 o 
  -6   7   5        8.87       15.33     11.02 o 
  -5   7   5       44.77       44.79      9.52 o 
  -4   7   5       27.67       15.90      8.90 o 
  -3   7   5       80.51       81.46     16.40 o 
  -2   7   5       19.91       12.80      4.92 o 
  -1   7   5      129.35      122.81      7.23 o 
   0   7   5        0.02       -0.04      3.76 o 
   1   7   5      130.78      130.27      7.22 o 
   2   7   5       20.44       17.71      4.76 o 
   3   7   5       83.45       56.62      7.06 o 
   4   7   5       27.72       17.86      7.41 o 
   5   7   5       45.85       40.23      8.98 o 
   6   7   5        8.97       13.59     12.49 o 
  -6   8   5        4.16        7.53     17.70 o 
  -5   8   5        7.82       -8.66     13.18 o 
  -4   8   5       23.24       30.54      9.04 o 
  -3   8   5       10.68       -2.08      7.57 o 
  -2   8   5      116.54      122.62     28.10 o 
  -1   8   5       19.76        6.43      7.71 o 
   0   8   5       66.07       58.82      5.96 o 
   1   8   5       20.10       12.77      6.01 o 
   2   8   5      113.99      133.87      9.75 o 
   3   8   5       11.38        6.69      7.24 o 
   4   8   5       22.36       27.79      8.45 o 
   5   8   5        7.70        6.46     11.94 o 
   6   8   5        4.15        4.71     21.66 o 
  -5   9   5        8.38      -13.36     15.40 o 
  -4   9   5       12.57        1.42     17.65 o 
  -3   9   5        0.28      -14.03     14.03 o 
  -2   9   5       30.17       12.50     16.19 o 
  -1   9   5        6.00        2.87      7.02 o 
   0   9   5        7.59        4.47      6.99 o 
   1   9   5        5.82        6.37      6.40 o 
   2   9   5       31.08       28.91      7.72 o 
   3   9   5        0.36        3.74      8.46 o 
   4   9   5       12.26        6.83      9.51 o 
   5   9   5        8.12        6.96     13.71 o 
  -4  10   5        8.10      -23.73     23.73 o 
  -3  10   5       12.83      -19.70     24.35 o 
  -2  10   5        8.70        1.94     11.42 o 
  -1  10   5       41.84       69.48     12.41 o 
   0  10   5        4.71       17.21      8.25 o 
   1  10   5       42.03       57.73     16.86 o 
   2  10   5        8.39        5.96      8.99 o 
   3  10   5       13.11       39.42     13.85 o 
   4  10   5        8.06       46.48     37.06 o 
  -2  11   5        2.83       -0.94     21.66 o 
  -1  11   5        6.13       15.69     13.98 o 
   0  11   5        5.11        4.33     17.33 o 
   1  11   5        6.06        3.30     12.13 o 
   2  11   5        2.76       -1.97     13.34 o 
   0   0   6       49.46       47.64      2.67 o 
   1   0   6        1.58        3.20      1.64 o 
   2   0   6     1153.27     1118.97     45.24 o 
   3   0   6      634.87      747.00     30.40 o 
   4   0   6      143.54      145.88      8.30 o 
   5   0   6      216.56      210.36     24.41 o 
   6   0   6      241.54      275.55     25.24 o 
  -7   1   6       65.00       46.15     14.69 o 
  -6   1   6       76.88       89.33      9.58 o 
  -5   1   6      190.90      184.23     10.81 o 
  -4   1   6      157.55      151.58     11.20 o 
  -3   1   6      312.11      368.24     15.33 o 
  -2   1   6     3298.14     3338.70    133.75 o 
  -1   1   6     4488.66     4257.10    171.67 o 
   0   1   6     2093.10     2045.55     82.21 o 
   1   1   6     4498.57     4290.64    171.53 o 
   2   1   6     3293.45     3312.38    120.18 o 
   3   1   6      313.45      359.89     17.43 o 
   4   1   6      165.25      170.64     16.01 o 
   5   1   6      193.95      191.93     19.02 o 
   7   1   6       64.27       87.02     18.08 o 
   8   1   6        0.22      -18.83     18.83 o 
  -7   2   6       84.29       86.05     14.57 o 
  -6   2   6        0.36        9.63      7.23 o 
  -5   2   6      767.82      747.96     36.17 o 
  -4   2   6      170.08      162.24     13.25 o 
  -3   2   6      215.60      246.92     10.99 o 
  -2   2   6     6154.08     6122.66    220.95 o 
  -1   2   6     1754.78     1661.52     60.72 o 
   0   2   6      129.80      120.40      4.29 o 
   1   2   6     1835.22     1752.39     56.33 o 
   2   2   6     6245.82     6314.07    204.47 o 
   3   2   6      217.36      251.24      8.88 o 
   4   2   6      165.36      194.45      7.80 o 
   5   2   6      774.31      732.44     42.80 o 
   6   2   6        0.46       -3.33      9.19 o 
   7   2   6       85.88       99.12     17.70 o 
   8   2   6       42.65       52.93     19.96 o 
  -8   3   6       25.60       11.10     14.32 o 
  -7   3   6       61.72       78.80     12.89 o 
  -6   3   6       34.88       15.59      7.54 o 
  -5   3   6      117.65      132.36     15.42 o 
  -4   3   6       37.08       33.76      7.35 o 
  -3   3   6      373.51      369.64     14.05 o 
  -2   3   6      247.46      254.50      9.21 o 
  -1   3   6      264.46      232.77      8.15 o 
   0   3   6     1274.07     1173.57     38.62 o 
   1   3   6      270.83      243.79      8.17 o 
   2   3   6      253.06      280.36      9.26 o 
   3   3   6      367.85      378.11     14.00 o 
   4   3   6       35.49       23.71      4.40 o 
   5   3   6      118.55      111.83      7.33 o 
   6   3   6       33.09       29.46     11.40 o 
   7   3   6       60.97       55.94     18.46 o 
   8   3   6       25.78       14.69     19.02 o 
  -8   4   6        7.64       17.15     12.84 o 
  -7   4   6        4.97        3.67     16.09 o 
  -6   4   6       31.47       16.56      8.24 o 
  -5   4   6      259.00      262.83     15.15 o 
  -4   4   6      222.67      211.83     12.41 o 
  -3   4   6      343.56      337.58     14.51 o 
  -2   4   6     2502.61     2498.64     89.51 o 
  -1   4   6     1536.63     1550.60     50.58 o 
   0   4   6       62.63       61.52      3.02 o 
   1   4   6     1545.40     1545.42     51.24 o 
   2   4   6     2525.82     2497.21     89.49 o 
   3   4   6      342.49      340.60     14.62 o 
   4   4   6      219.15      228.76     10.61 o 
   5   4   6      267.10      271.05     12.76 o 
   6   4   6       31.93       35.40     12.30 o 
   7   4   6        4.74       -6.03     16.01 o 
   8   4   6        7.69       14.13     22.04 o 
  -7   5   6       11.19       18.01     10.74 o 
  -6   5   6      134.57      132.78     17.18 o 
  -5   5   6       26.75       25.84     10.60 o 
  -4   5   6      221.61      238.23     23.18 o 
  -3   5   6      411.71      475.60     18.95 o 
  -2   5   6      100.66      101.19      6.28 o 
  -1   5   6      153.80      157.48      6.51 o 
   0   5   6       52.87       39.41      3.17 o 
   1   5   6      155.77      156.40      8.79 o 
   2   5   6      102.80       92.50      5.95 o 
   3   5   6      408.85      425.32     19.08 o 
   4   5   6      221.27      215.65     10.82 o 
   5   5   6       29.02       33.71     12.87 o 
   6   5   6      136.54      140.83     11.29 o 
   7   5   6       11.03        0.75     17.52 o 
  -7   6   6       24.41       30.84     11.84 o 
  -6   6   6       66.88       83.20     12.57 o 
  -5   6   6        7.22       14.93      8.09 o 
  -4   6   6      121.66      110.99      9.57 o 
  -3   6   6       27.18       34.55      6.45 o 
  -2   6   6      199.70      230.89     16.93 o 
  -1   6   6      185.28      208.90      8.15 o 
   0   6   6      700.05      754.92     27.66 o 
   1   6   6      184.65      180.51      9.14 o 
   2   6   6      206.49      214.81     10.23 o 
   3   6   6       28.55       18.30      5.21 o 
   4   6   6      124.94      139.69     15.34 o 
   5   6   6        6.58       11.48      7.77 o 
   6   6   6       67.08       75.45     14.67 o 
   7   6   6       24.24       14.60     13.84 o 
  -6   7   6        2.90        7.89     10.67 o 
  -5   7   6        1.58        1.83      9.38 o 
  -4   7   6       14.83       12.95      7.74 o 
  -3   7   6       35.11       29.49      6.97 o 
  -2   7   6      165.33      155.78     16.36 o 
  -1   7   6      161.29      144.44      8.81 o 
   0   7   6      115.00      125.21      9.41 o 
   1   7   6      162.63      173.93     11.01 o 
   2   7   6      163.76      163.61      8.68 o 
   3   7   6       33.22       19.90      7.20 o 
   4   7   6       14.96        8.38      7.03 o 
   5   7   6        1.60        5.23      8.81 o 
   6   7   6        2.94       -4.03     12.52 o 
  -6   8   6        4.22        3.01     19.40 o 
  -5   8   6       41.93        7.51     10.16 o 
  -4   8   6       31.21       26.93      8.83 o 
  -3   8   6       24.75       27.92      7.98 o 
  -2   8   6      162.52      168.74     24.77 o 
  -1   8   6       61.64       58.60      6.26 o 
   0   8   6       21.50       26.35      6.02 o 
   1   8   6       61.19       66.98      6.20 o 
   2   8   6      166.18      166.89     13.02 o 
   3   8   6       26.72       12.92      7.36 o 
   4   8   6       31.33       24.50     11.63 o 
   5   8   6       42.25       35.54     10.25 o 
   6   8   6        4.13       28.06     22.60 o 
  -5   9   6       31.02       32.71     25.85 o 
  -4   9   6       11.32       -9.09     14.26 o 
  -3   9   6       11.31        3.70     17.77 o 
  -2   9   6       26.27        9.85      8.47 o 
  -1   9   6       26.43       36.63      9.65 o 
   0   9   6       19.01       11.59      7.25 o 
   1   9   6       26.01       36.09      7.42 o 
   2   9   6       25.93       20.18      7.77 o 
   3   9   6       11.51        2.61      8.77 o 
   4   9   6       11.61       11.28      9.56 o 
   5   9   6       30.81       21.85     14.25 o 
  -4  10   6        9.86      -24.11     24.11 o 
  -3  10   6       25.88        5.45     10.80 o 
  -2  10   6        8.31       -3.14     11.40 o 
  -1  10   6       66.15       61.40     13.28 o 
   0  10   6        2.94        9.99     10.31 o 
   1  10   6       65.68       51.28     10.72 o 
   2  10   6        8.62        6.53      9.05 o 
   3  10   6       25.69       33.43     10.38 o 
   4  10   6        9.88       71.63     50.57 o 
  -2  11   6        0.01        2.26     23.73 o 
  -1  11   6        1.66        2.37     13.51 o 
   0  11   6        5.00       13.94     17.89 o 
   1  11   6        1.74       -4.64     12.32 o 
   2  11   6        0.00       -0.15     13.40 o 
   1   0   7     4596.65     4112.05    146.14 o 
   2   0   7      783.95      778.25     27.94 o 
   3   0   7      125.13      133.25      6.22 o 
   4   0   7      120.70      111.16     10.31 o 
   5   0   7       56.64       48.04      8.21 o 
   6   0   7       22.30        8.29     11.11 o 
  -7   1   7      128.93      145.59     19.02 o 
  -6   1   7       10.84       18.04      7.07 o 
  -5   1   7      115.22      119.06     11.73 o 
  -4   1   7     1483.42     1493.18     69.34 o 
  -3   1   7      809.82      824.04     33.73 o 
  -2   1   7     1171.44     1183.34     47.78 o 
  -1   1   7     5776.86     5546.22    221.56 o 
   0   1   7     7089.37     6952.61    279.04 o 
   1   1   7     5773.21     5489.54    221.41 o 
   2   1   7     1145.66     1171.22     42.88 o 
   3   1   7      798.06      826.72     33.46 o 
   4   1   7     1517.33     1462.90    120.54 o 
   5   1   7      115.44      107.17     14.31 o 
   8   1   7        7.31       -9.79     17.89 o 
  -7   2   7        2.47        0.04      9.26 o 
  -6   2   7      170.99      163.05     17.82 o 
  -5   2   7       51.94       58.10      6.74 o 
  -4   2   7      486.00      483.85     23.45 o 
  -3   2   7      273.19      284.11     12.16 o 
  -2   2   7     2404.60     2386.16     84.21 o 
  -1   2   7     3672.52     3502.30    125.17 o 
   0   2   7        4.61        3.23      1.51 o 
   1   2   7     3694.11     3530.92    115.38 o 
   2   2   7     2361.02     2351.35     77.87 o 
   3   2   7      276.12      277.28     10.80 o 
   4   2   7      486.66      475.23     19.93 o 
   5   2   7       52.08       63.95     11.68 o 
   6   2   7      170.20      158.78     13.80 o 
   7   2   7        2.75        1.04     10.65 o 
   8   2   7        0.66       -2.45     20.53 o 
  -8   3   7        4.50        4.40     15.17 o 
  -7   3   7       85.60      105.12     11.42 o 
  -6   3   7      115.23      124.83     10.00 o 
  -5   3   7      437.87      466.65     23.82 o 
  -4   3   7      486.88      483.21     24.05 o 
  -3   3   7      486.78      488.78     17.79 o 
  -2   3   7     1424.10     1480.74     53.32 o 
  -1   3   7      188.26      173.13      6.46 o 
   0   3   7       21.83       23.90      2.48 o 
   1   3   7      202.55      197.91      6.55 o 
   2   3   7     1435.03     1495.10     48.91 o 
   3   3   7      474.38      470.54     16.23 o 
   4   3   7      491.57      503.14     20.98 o 
   5   3   7      440.78      479.93     20.41 o 
   6   3   7      118.02      106.86     11.91 o 
   7   3   7       85.55      122.99     19.59 o 
   8   3   7        4.38        3.96     20.91 o 
  -8   4   7       15.06       18.19     13.07 o 
  -7   4   7       29.63       26.25     10.37 o 
  -6   4   7       70.81       81.61      9.34 o 
  -5   4   7       34.07       27.91      6.76 o 
  -4   4   7        9.52        7.92      5.32 o 
  -3   4   7        5.83        0.74      3.57 o 
  -2   4   7     1645.56     1617.01     58.74 o 
  -1   4   7      586.20      602.85     20.12 o 
   0   4   7      126.26      111.82      4.45 o 
   1   4   7      602.23      602.05     20.17 o 
   2   4   7     1668.85     1632.96     53.71 o 
   3   4   7        5.94        4.58      3.51 o 
   4   4   7        8.87        0.28      4.23 o 
   5   4   7       32.91       19.06      5.68 o 
   6   4   7       71.24       53.04      8.54 o 
   7   4   7       30.35       36.16     18.27 o 
   8   4   7       15.04       25.80     20.72 o 
  -7   5   7       50.96       71.44     13.35 o 
  -6   5   7       19.50       22.72     10.23 o 
  -5   5   7        1.25        5.58      7.13 o 
  -4   5   7      119.88       97.76     10.52 o 
  -3   5   7      489.07      512.58     24.63 o 
  -2   5   7       73.90       70.87      4.76 o 
  -1   5   7       58.37       73.02      3.82 o 
   0   5   7       70.65       64.70      4.29 o 
   1   5   7       56.93       57.41      4.21 o 
   2   5   7       77.30       73.03     10.41 o 
   3   5   7      495.77      500.90     21.41 o 
   4   5   7      126.56      132.38      7.54 o 
   5   5   7        1.38       -3.17      6.86 o 
   6   5   7       19.19       15.83      8.67 o 
   7   5   7       49.76       51.42     18.83 o 
  -7   6   7        0.20       15.17     13.12 o 
  -6   6   7       22.38       33.15     24.33 o 
  -5   6   7       86.54      125.08     21.76 o 
  -4   6   7       23.50       22.16      7.13 o 
  -3   6   7      693.55      626.51     40.24 o 
  -2   6   7      309.96      326.14     14.28 o 
  -1   6   7      235.58      253.66     10.25 o 
   0   6   7       10.84       12.76      5.59 o 
   1   6   7      235.55      261.42     11.46 o 
   2   6   7      311.29      327.79     14.37 o 
   3   6   7      688.29      698.44     28.68 o 
   4   6   7       22.15       16.38      5.99 o 
   5   6   7       84.13       78.20      9.42 o 
   6   6   7       22.55       18.99      9.13 o 
   7   6   7        0.17        3.92     14.32 o 
  -6   7   7       19.89       41.60     11.37 o 
  -5   7   7       21.83       21.51      9.31 o 
  -4   7   7       35.38        9.60      7.61 o 
  -3   7   7        1.37       -4.09      6.70 o 
  -2   7   7       23.25       31.32     11.87 o 
  -1   7   7       61.03       56.45      7.37 o 
   0   7   7       16.21       14.04      4.75 o 
   1   7   7       63.83       54.32      5.20 o 
   2   7   7       23.53       21.26      5.79 o 
   3   7   7        1.66       -0.18      5.56 o 
   4   7   7       36.02       21.68      7.43 o 
   5   7   7       23.18       18.20      8.54 o 
   6   7   7       20.31        3.51     10.51 o 
  -5   8   7       27.98       12.81     12.56 o 
  -4   8   7       12.10        4.20      8.85 o 
  -3   8   7        9.97        7.88     10.44 o 
  -2   8   7      113.23      116.56     12.97 o 
  -1   8   7       46.82       34.56      5.98 o 
   0   8   7      123.53      120.87     17.30 o 
   1   8   7       45.02       52.89      5.96 o 
   2   8   7      112.03      130.25     11.42 o 
   3   8   7       10.90        9.44      7.46 o 
   4   8   7       11.95       11.01      7.94 o 
   5   8   7       27.21       21.75     11.16 o 
  -5   9   7        1.33      -23.92     23.92 o 
  -4   9   7        5.96       -5.50     10.49 o 
  -3   9   7       18.83        9.08      9.23 o 
  -2   9   7       44.90       33.00     10.40 o 
  -1   9   7        0.60       10.09      9.10 o 
   0   9   7        2.31        0.24      7.04 o 
   1   9   7        0.65       -1.57      6.72 o 
   2   9   7       44.96       53.55      8.50 o 
   3   9   7       17.91       24.72      9.04 o 
   4   9   7        5.83       11.85      9.75 o 
   5   9   7        1.26       -5.17     13.94 o 
  -4  10   7        1.95      -23.92     23.92 o 
  -3  10   7       42.74       26.52     22.74 o 
  -2  10   7       22.90       26.67     15.82 o 
  -1  10   7        5.62        5.38     11.18 o 
   0  10   7        5.10        5.84     10.99 o 
   1  10   7        5.78        4.62      9.62 o 
   2  10   7       23.70       13.66     11.17 o 
   3  10   7       42.60       44.71     10.61 o 
   4  10   7        2.00       -2.83     22.41 o 
  -2  11   7        2.73      -15.44     21.85 o 
  -1  11   7        1.98       13.27     18.08 o 
   0  11   7       37.71       24.11     18.65 o 
   1  11   7        2.12       -9.98     16.01 o 
   0   0   8       11.70       20.13      3.55 o 
   1   0   8      834.37      794.35     28.43 o 
   2   0   8        3.77        2.26      1.65 o 
   3   0   8      808.85      768.73     31.28 o 
   4   0   8       25.58       29.51      4.88 o 
   5   0   8        0.18       -0.71      5.25 o 
   6   0   8      531.72      548.28     45.20 o 
  -6   1   8       38.82       38.64     10.35 o 
  -5   1   8      545.82      507.96     33.92 o 
  -4   1   8      395.74      439.90     18.74 o 
  -3   1   8     1125.73     1116.93     46.00 o 
  -2   1   8     3140.77     3021.41    121.79 o 
  -1   1   8     4925.51     4713.49    187.55 o 
   0   1   8      784.81      823.42     39.03 o 
   1   1   8     4813.73     4627.42    187.50 o 
   2   1   8     3159.14     3028.42    109.83 o 
   3   1   8     1129.96     1149.16     45.97 o 
   4   1   8      400.30      445.01     26.27 o 
   8   1   8       11.77        1.17     13.30 o 
  -7   2   8       15.94       28.56      9.52 o 
  -6   2   8      139.46      127.09      9.72 o 
  -5   2   8      122.72      116.81     11.15 o 
  -4   2   8      273.35      275.18     14.56 o 
  -3   2   8      600.98      563.15     23.97 o 
  -2   2   8     2883.26     2985.58    106.23 o 
  -1   2   8      260.89      261.78      9.92 o 
   0   2   8     1850.77     1884.46     61.83 o 
   1   2   8      267.83      272.38      9.14 o 
   2   2   8     2867.67     2997.39    108.85 o 
   3   2   8      613.25      590.84     21.52 o 
   4   2   8      280.29      284.56     14.00 o 
   5   2   8      122.14      115.83     15.26 o 
   6   2   8      136.61      126.69     12.45 o 
   7   2   8       16.75        9.79     11.85 o 
   8   2   8        2.44      -13.00     20.72 o 
  -8   3   8       30.23       -2.64     25.24 o 
  -7   3   8       34.42       40.67     10.05 o 
  -6   3   8      224.87      218.52     28.44 o 
  -5   3   8      135.67      156.10      9.95 o 
  -4   3   8      252.61      237.95     13.59 o 
  -3   3   8      270.48      280.73     10.91 o 
  -2   3   8     2408.24     2299.49     82.89 o 
  -1   3   8     1499.68     1493.35     48.52 o 
   0   3   8      408.46      369.79     12.52 o 
   1   3   8     1476.68     1458.97     53.67 o 
   2   3   8     2406.22     2336.87     76.27 o 
   3   3   8      275.14      286.95     10.01 o 
   4   3   8      243.51      275.70     12.40 o 
   5   3   8      139.79      125.43      9.13 o 
   6   3   8      228.57      220.86     22.79 o 
   7   3   8       34.08       34.47     18.46 o 
   8   3   8       29.59       60.46     21.28 o 
  -8   4   8       22.73       33.33     13.37 o 
  -7   4   8       45.57       38.02     10.28 o 
  -6   4   8       96.95      106.21     10.16 o 
  -5   4   8       42.33       51.13      6.89 o 
  -4   4   8      368.10      369.05     18.23 o 
  -3   4   8      304.92      309.67     13.14 o 
  -2   4   8     1472.56     1497.75     49.08 o 
  -1   4   8      134.63      155.77      7.37 o 
   0   4   8      371.17      329.51     11.34 o 
   1   4   8      129.53      135.41      6.10 o 
   2   4   8     1458.74     1470.11     48.99 o 
   3   4   8      308.27      301.93     13.34 o 
   4   4   8      363.23      346.57     15.61 o 
   5   4   8       42.80       48.28     10.78 o 
   6   4   8       98.08       94.18     12.05 o 
   7   4   8       45.77       42.19     17.14 o 
   8   4   8       22.63       31.08     21.10 o 
  -7   5   8       10.78       12.55     10.60 o 
  -6   5   8       20.61       32.87     17.07 o 
  -5   5   8       64.94       80.02      9.36 o 
  -4   5   8       22.67        8.02     11.38 o 
  -3   5   8      706.48      698.16     34.50 o 
  -2   5   8      139.45      136.75      6.93 o 
  -1   5   8      565.45      545.74     20.43 o 
   0   5   8       20.62       19.09      2.64 o 
   1   5   8      562.79      554.58     18.60 o 
   2   5   8      143.05      134.77     12.18 o 
   3   5   8      719.19      731.77     29.62 o 
   4   5   8       22.21       13.10      5.17 o 
   5   5   8       65.42       61.46      7.14 o 
   6   5   8       20.64       19.23      8.51 o 
   7   5   8       10.74        4.71     19.21 o 
  -7   6   8        3.09       18.16     14.94 o 
  -6   6   8        9.18       18.94     16.14 o 
  -5   6   8       12.54       24.06      8.71 o 
  -4   6   8       32.22       28.53      7.04 o 
  -3   6   8      206.55      188.34     11.30 o 
  -2   6   8      126.60      128.98     17.54 o 
  -1   6   8      317.28      332.34     13.86 o 
   0   6   8       26.86       27.23      4.10 o 
   1   6   8      317.40      308.45     13.85 o 
   2   6   8      125.57      114.27      7.91 o 
   3   6   8      213.39      192.59      9.93 o 
   4   6   8       30.05       33.05      6.18 o 
   5   6   8       12.13       11.55      8.04 o 
   6   6   8        9.29       12.45      9.64 o 
   7   6   8        2.63        7.53     18.65 o 
  -6   7   8       19.46       28.49     10.96 o 
  -5   7   8        5.06        1.93      9.00 o 
  -4   7   8       65.23       59.06      9.44 o 
  -3   7   8       72.44       70.54     10.50 o 
  -2   7   8      148.90      163.58     13.16 o 
  -1   7   8       50.25       48.39      5.68 o 
   0   7   8        2.61       -1.09      4.02 o 
   1   7   8       52.49       54.07      5.22 o 
   2   7   8      148.02      170.70      9.16 o 
   3   7   8       68.01       68.09      6.75 o 
   4   7   8       65.81       64.89     12.54 o 
   5   7   8        4.55       12.66      8.82 o 
   6   7   8       18.72       20.28     11.22 o 
  -5   8   8        6.90       -0.66     16.76 o 
  -4   8   8       26.16        7.77     11.26 o 
  -3   8   8       10.05       -2.72      7.73 o 
  -2   8   8       14.01       14.83      7.06 o 
  -1   8   8       39.48       46.24      7.41 o 
   0   8   8       13.96        6.61      5.95 o 
   1   8   8       40.04       51.03      6.07 o 
   2   8   8       14.29       18.88      6.01 o 
   3   8   8       10.34        1.08      7.96 o 
   4   8   8       25.51       18.39      8.46 o 
   5   8   8        6.93       10.16     14.91 o 
  -5   9   8       27.70       -4.90     24.67 o 
  -4   9   8        1.92       -2.32     10.20 o 
  -3   9   8        7.28       -3.58      8.74 o 
  -2   9   8        1.67       -0.78      8.36 o 
  -1   9   8       77.83       64.65     10.83 o 
   0   9   8        4.67        0.52      7.30 o 
   1   9   8       77.77       86.38      8.42 o 
   2   9   8        1.87       -0.43      7.65 o 
   3   9   8        7.48        2.07      8.91 o 
   4   9   8        1.89       -0.07      9.66 o 
   5   9   8       28.18       23.76     15.35 o 
  -3  10   8       16.77       15.41     15.28 o 
  -2  10   8        7.63       -3.24     12.20 o 
  -1  10   8       54.05       44.10     11.99 o 
   0  10   8        0.01        4.80     11.40 o 
   1  10   8       53.23       51.86     11.02 o 
   2  10   8        7.93        7.92     10.62 o 
   3  10   8       16.58       23.48     10.49 o 
   4  10   8        3.02       11.30     22.79 o 
  -1  11   8        3.66        2.84     13.30 o 
   0  11   8        0.00      -13.18     16.39 o 
   1  11   8        3.52        0.75     16.20 o 
   1   0   9      418.76      391.31     13.07 o 
   2   0   9     3880.18     3864.97    137.57 o 
   3   0   9      380.84      412.22     17.18 o 
   4   0   9        2.47       -2.31      3.47 o 
   5   0   9       97.93       86.05      7.02 o 
  -6   1   9      320.05      362.45     47.28 o 
  -5   1   9      259.45      256.88     18.02 o 
  -4   1   9      368.54      391.01     16.64 o 
  -3   1   9      834.38      830.19     32.97 o 
  -2   1   9      576.55      544.44     22.17 o 
  -1   1   9     1347.94     1332.10     53.79 o 
   0   1   9      980.65      877.59     35.47 o 
   1   1   9     1347.51     1340.88     48.68 o 
   2   1   9      571.87      537.21     18.04 o 
   3   1   9      803.04      792.19     29.61 o 
   4   1   9      360.99      405.73     24.37 o 
   5   1   9      257.25      263.54     17.17 o 
   8   1   9       17.35        8.00     14.38 o 
  -7   2   9        6.18        0.90     13.09 o 
  -6   2   9       29.50       23.48      7.38 o 
  -5   2   9      422.73      404.03     20.38 o 
  -4   2   9       35.99       40.05      4.54 o 
  -3   2   9      365.73      391.09     16.17 o 
  -2   2   9      177.92      173.45      7.00 o 
  -1   2   9      501.92      471.07     16.80 o 
   0   2   9       41.88       49.69      3.30 o 
   1   2   9      486.31      455.48     16.81 o 
   2   2   9      176.02      190.88      8.07 o 
   3   2   9      363.03      373.93     15.98 o 
   4   2   9       37.80       35.72      4.06 o 
   5   2   9      424.80      465.22     42.00 o 
   6   2   9       28.23       24.71     10.25 o 
   7   2   9        6.10        0.75     11.45 o 
   8   2   9        5.45      -15.63     19.21 o 
  -8   3   9       16.03       -7.53     24.86 o 
  -7   3   9        9.60       18.59      9.87 o 
  -6   3   9      338.36      325.15     37.86 o 
  -5   3   9      292.60      307.97     16.69 o 
  -4   3   9      209.70      238.53     12.79 o 
  -3   3   9     1842.68     1806.80     65.22 o 
  -2   3   9     1171.04     1234.00     50.00 o 
  -1   3   9      483.13      452.59     15.44 o 
   0   3   9     1570.00     1483.93     53.41 o 
   1   3   9      507.52      479.10     15.58 o 
   2   3   9     1179.23     1232.72     40.86 o 
   3   3   9     1811.87     1832.44     60.13 o 
   4   3   9      217.75      231.61     11.13 o 
   5   3   9      292.28      321.75     20.63 o 
   6   3   9      338.85      323.82     22.42 o 
   7   3   9        8.99      -16.20     16.20 o 
   8   3   9       15.90       10.17     20.53 o 
  -8   4   9        9.49        9.38     17.06 o 
  -7   4   9       47.40       35.19     13.64 o 
  -6   4   9       38.68       42.80     12.71 o 
  -5   4   9       11.36       18.89      9.96 o 
  -4   4   9       21.75       26.23      5.55 o 
  -3   4   9      299.06      291.38     16.20 o 
  -2   4   9     2382.27     2477.75     88.32 o 
  -1   4   9     1129.16     1137.30     37.17 o 
   0   4   9        0.02        0.00      2.08 o 
   1   4   9     1142.33     1112.38     37.28 o 
   2   4   9     2385.78     2452.66     80.74 o 
   3   4   9      306.22      323.79     17.96 o 
   4   4   9       20.37       19.06      4.65 o 
   5   4   9       10.75        6.00      5.81 o 
   6   4   9       36.46       42.49      8.22 o 
   7   4   9       46.78       23.17     17.52 o 
  -7   5   9       32.00       33.03     11.15 o 
  -6   5   9       21.61       20.84     10.51 o 
  -5   5   9        3.44       16.28      8.23 o 
  -4   5   9      398.71      419.11     30.15 o 
  -3   5   9      752.89      820.05     36.23 o 
  -2   5   9      196.80      204.98     10.47 o 
  -1   5   9       68.52       65.08      3.71 o 
   0   5   9      803.35      791.54     28.90 o 
   1   5   9       77.01       78.15      5.82 o 
   2   5   9      193.40      197.72     10.74 o 
   3   5   9      754.62      722.24     31.45 o 
   4   5   9      397.08      390.10     17.63 o 
   5   5   9        3.65        0.76      6.37 o 
   6   5   9       21.25       13.15      8.81 o 
   7   5   9       30.81        6.03     18.08 o 
  -7   6   9        2.77       26.27     12.26 o 
  -6   6   9        9.48       13.92      9.84 o 
  -5   6   9       61.43       65.27     14.41 o 
  -4   6   9       14.63       11.03      6.84 o 
  -3   6   9      149.17      152.30      9.94 o 
  -2   6   9       33.45       40.75      5.93 o 
  -1   6   9       57.39       66.67      6.71 o 
   0   6   9       30.74       27.14      3.57 o 
   1   6   9       56.28       55.35      7.75 o 
   2   6   9       35.56       49.31      5.02 o 
   3   6   9      145.02      140.85     11.23 o 
   4   6   9       15.63       14.13      5.97 o 
   5   6   9       59.97       46.57      8.55 o 
   6   6   9        9.81       12.53      9.69 o 
   7   6   9        2.64       -0.71     13.71 o 
  -6   7   9        5.20       24.43     11.34 o 
  -5   7   9       20.62       17.42      9.08 o 
  -4   7   9       53.14       60.56     21.91 o 
  -3   7   9        5.41        4.51      6.47 o 
  -2   7   9      110.03      129.33      9.15 o 
  -1   7   9       24.90       31.10      5.68 o 
   0   7   9        4.74        2.96      4.02 o 
   1   7   9       23.39       30.37      5.27 o 
   2   7   9      109.77      118.32      7.66 o 
   3   7   9        4.79       -3.74      5.93 o 
   4   7   9       55.82       35.03      7.97 o 
   5   7   9       21.05        6.89      9.22 o 
   6   7   9        5.32       16.63     10.94 o 
  -5   8   9       31.76       21.61     10.42 o 
  -4   8   9       26.25       17.50     10.30 o 
  -3   8   9        6.07        8.02      8.68 o 
  -2   8   9      108.85      111.18      9.76 o 
  -1   8   9       89.23      105.51      8.79 o 
   0   8   9       10.92        8.49      6.92 o 
   1   8   9       88.72       88.89      7.23 o 
   2   8   9      107.45      125.65     14.51 o 
   3   8   9        5.71        0.59      7.55 o 
   4   8   9       27.01       14.97      8.26 o 
   5   8   9       31.72       20.03     10.17 o 
  -4   9   9        0.34      -10.30     13.04 o 
  -3   9   9        2.71       -0.30      9.25 o 
  -2   9   9       38.18       36.80      9.02 o 
  -1   9   9       79.49      110.77     12.37 o 
   0   9   9        3.80       13.69      8.82 o 
   1   9   9       78.01       95.65     13.81 o 
   2   9   9       38.24       34.24      7.30 o 
   3   9   9        2.49        8.80      9.18 o 
   4   9   9        0.31        1.67      9.53 o 
   5   9   9        0.41       11.65     11.76 o 
  -3  10   9        3.42       -8.83     11.38 o 
  -2  10   9       33.24       32.95     12.09 o 
  -1  10   9       13.87        3.87     11.22 o 
   0  10   9        3.79       10.82     10.63 o 
   1  10   9       13.36       21.75     10.73 o 
   2  10   9       33.27       19.60     10.99 o 
   3  10   9        3.39        0.58     10.37 o 
  -1  11   9        3.87       -0.19     20.34 o 
   0  11   9       12.31        3.38     13.07 o 
   1  11   9        3.82        1.88     17.70 o 
   0   0  10     3371.50     3233.97    149.96 o 
   1   0  10       20.05       14.76      1.50 o 
   2   0  10       32.13       35.03      2.81 o 
   3   0  10      177.84      215.54     10.14 o 
   4   0  10        5.54        1.77      3.49 o 
   5   0  10        0.20       -0.05      5.31 o 
  -6   1  10       83.84       88.93     10.92 o 
  -5   1  10      307.57      323.20     19.98 o 
  -4   1  10       44.00       40.81      7.05 o 
  -3   1  10      604.34      643.34     26.06 o 
  -2   1  10      985.97     1023.70     40.97 o 
  -1   1  10     2645.49     2595.29    105.23 o 
   0   1  10      324.23      329.38     12.17 o 
   1   1  10     2673.47     2634.60     95.15 o 
   2   1  10      947.09     1005.89     33.19 o 
   3   1  10      589.54      629.54     21.09 o 
   4   1  10       42.91       48.15      4.02 o 
   5   1  10      315.29      352.77     47.93 o 
   7   1  10       89.41       61.40     16.95 o 
   8   1  10       55.39       81.11     46.05 o 
  -7   2  10       12.06       17.14     17.52 o 
  -6   2  10        9.12        1.30      8.74 o 
  -5   2  10      124.31      130.23      8.82 o 
  -4   2  10      218.97      215.86     10.96 o 
  -3   2  10     1266.75     1230.19     50.45 o 
  -2   2  10     1018.41     1009.90     41.50 o 
  -1   2  10       49.63       48.99      3.19 o 
   0   2  10      588.85      574.44     20.79 o 
   1   2  10       51.59       49.22      2.91 o 
   2   2  10     1022.22     1035.06     41.45 o 
   3   2  10     1281.71     1251.82     50.34 o 
   4   2  10      222.12      213.76      9.90 o 
   5   2  10      123.51      121.30     16.01 o 
   6   2  10        9.36       15.18      9.45 o 
   7   2  10       12.47        4.42     11.87 o 
   8   2  10        4.50        1.88     19.59 o 
  -8   3  10       11.78        4.52     24.49 o 
  -7   3  10       19.26       25.43      9.94 o 
  -6   3  10       14.21       17.03      8.85 o 
  -5   3  10       17.27       13.95      6.30 o 
  -4   3  10      367.69      370.00     19.23 o 
  -3   3  10      789.77      821.00     33.03 o 
  -2   3  10     3713.59     3669.65    130.86 o 
  -1   3  10      332.11      335.03     12.00 o 
   0   3  10      209.72      209.92      7.43 o 
   1   3  10      326.52      312.79     11.03 o 
   2   3  10     3727.64     3684.25    120.50 o 
   3   3  10      785.02      799.95     26.87 o 
   4   3  10      366.25      362.77     40.09 o 
   5   3  10       15.38       14.63      6.17 o 
   6   3  10       15.94        5.30      9.39 o 
   7   3  10       19.14        4.75     12.25 o 
   8   3  10       11.81        6.97     21.10 o 
  -8   4  10        2.59       -9.04     26.37 o 
  -7   4  10       19.17       24.77     10.45 o 
  -6   4  10      128.70      139.69     11.39 o 
  -5   4  10      128.52      124.41     11.03 o 
  -4   4  10       70.36       71.50      6.64 o 
  -3   4  10       27.16       10.85      3.98 o 
  -2   4  10      360.73      383.76     14.34 o 
  -1   4  10      463.47      479.58     16.27 o 
   0   4  10      791.59      780.11     25.85 o 
   1   4  10      482.08      497.05     16.46 o 
   2   4  10      364.67      379.59     12.92 o 
   3   4  10       27.93       18.30      4.68 o 
   4   4  10       68.87       60.69      6.47 o 
   5   4  10      128.66      112.98      9.51 o 
   6   4  10      127.57      115.93     10.40 o 
   7   4  10       20.22       20.34     17.89 o 
  -7   5  10        8.83       10.90     11.27 o 
  -6   5  10       65.83       72.49     10.05 o 
  -5   5  10       20.34       19.97     12.83 o 
  -4   5  10       83.53       82.87     17.05 o 
  -3   5  10      105.67      107.18      8.65 o 
  -2   5  10       64.92       56.17      4.86 o 
  -1   5  10      211.16      214.11      7.95 o 
   0   5  10        6.33        5.80      2.72 o 
   1   5  10      212.36      225.77      8.29 o 
   2   5  10       64.62       59.77      6.99 o 
   3   5  10      105.05      105.95     11.53 o 
   4   5  10       83.89       92.39      6.73 o 
   5   5  10       20.86       15.06      6.88 o 
   6   5  10       66.71       63.90     11.65 o 
   7   5  10        8.67       14.13     18.65 o 
  -7   6  10        2.64       12.34     12.23 o 
  -6   6  10       22.37       27.09     12.44 o 
  -5   6  10        3.88       13.80      8.85 o 
  -4   6  10       57.29       60.15     15.11 o 
  -3   6  10      157.17      135.64      9.44 o 
  -2   6  10      424.92      431.18     20.74 o 
  -1   6  10      250.67      265.18     11.91 o 
   0   6  10        7.01        5.75      3.47 o 
   1   6  10      249.38      252.00     13.54 o 
   2   6  10      421.40      404.38     17.74 o 
   3   6  10      162.93      146.20      9.73 o 
   4   6  10       57.04       62.58      7.00 o 
   5   6  10        4.29        1.45      7.84 o 
   6   6  10       22.17        5.81      9.53 o 
   7   6  10        2.80       11.60     13.91 o 
  -6   7  10       38.06       51.33     11.72 o 
  -5   7  10       15.08       20.16      9.44 o 
  -4   7  10       28.04       28.26      8.09 o 
  -3   7  10       79.14       86.55     11.88 o 
  -2   7  10      165.69      189.29     10.76 o 
  -1   7  10       80.95       77.97     14.03 o 
   0   7  10       11.82        9.35      4.60 o 
   1   7  10       79.49       86.30     13.02 o 
   2   7  10      164.57      153.50     11.66 o 
   3   7  10       83.17       79.55      7.25 o 
   4   7  10       26.56       29.06      7.58 o 
   5   7  10       15.46        2.33      8.89 o 
   6   7  10       37.40       38.50     11.78 o 
  -5   8  10       18.52       -1.19     10.26 o 
  -4   8  10        0.62       -0.38      9.22 o 
  -3   8  10        1.63       -0.13      7.93 o 
  -2   8  10       40.35       33.64      7.73 o 
  -1   8  10       45.05       43.93      7.37 o 
   0   8  10        9.17        5.38      6.20 o 
   1   8  10       46.86       59.85      6.40 o 
   2   8  10       41.47       45.01      7.86 o 
   3   8  10        1.51        8.04      6.71 o 
   4   8  10        0.50       -3.70      8.55 o 
   5   8  10       18.99       24.06     10.18 o 
   6   8  10        1.62        3.77     20.15 o 
  -4   9  10       10.27        0.46     10.39 o 
  -3   9  10        4.29        3.39      9.34 o 
  -2   9  10        6.41        7.88      8.58 o 
  -1   9  10       84.66      106.65     11.74 o 
   0   9  10      102.12      108.98     12.04 o 
   1   9  10       84.58       87.72      8.79 o 
   2   9  10        6.07        3.79      7.07 o 
   3   9  10        4.55        2.61      9.13 o 
   4   9  10       10.37       12.03      9.99 o 
   5   9  10        5.03      -13.20     14.91 o 
  -3  10  10        2.33       -2.56     11.49 o 
  -2  10  10       28.49       36.67     12.28 o 
  -1  10  10       17.65       16.60     11.18 o 
   0  10  10        4.36       10.45     25.05 o 
   1  10  10       17.61       10.85     10.72 o 
   2  10  10       29.23       16.78     11.15 o 
   3  10  10        2.39       -2.19     10.50 o 
  -1  11  10        9.51       21.10     22.98 o 
   0  11  10        3.14        6.39     16.95 o 
   1  11  10        9.44       -3.77     16.39 o 
   1   0  11     1013.13      975.62     32.17 o 
   2   0  11     1318.50     1352.09     48.51 o 
   3   0  11      433.36      490.08     20.31 o 
   4   0  11       24.83       21.50      3.76 o 
   5   0  11       46.13       40.77      5.90 o 
  -6   1  11       54.30       35.41     13.94 o 
  -5   1  11       82.54       75.30      7.08 o 
  -4   1  11      695.68      647.91     27.48 o 
  -3   1  11      484.12      470.98     19.61 o 
  -2   1  11      941.40      962.54     39.94 o 
  -1   1  11       28.14       30.78      3.78 o 
   0   1  11      744.33      735.66     26.91 o 
   1   1  11       27.33       22.28      2.81 o 
   2   1  11      960.47     1001.61     32.72 o 
   3   1  11      479.52      473.97     16.00 o 
   4   1  11      704.62      709.01     28.50 o 
   5   1  11       83.27      100.19     34.47 o 
   6   1  11       55.11       49.91     14.88 o 
   7   1  11       41.51       25.05     16.20 o 
   8   1  11        4.75       29.54     13.92 o 
  -7   2  11       22.96       21.66     17.70 o 
  -6   2  11       17.75       25.68      7.61 o 
  -5   2  11      205.59      214.11     18.26 o 
  -4   2  11      462.42      485.45     20.05 o 
  -3   2  11       20.78       25.23      3.47 o 
  -2   2  11     3156.41     3214.28    129.80 o 
  -1   2  11     1300.30     1243.37     50.43 o 
   0   2  11     1122.30     1106.03     39.60 o 
   1   2  11     1286.83     1252.49     45.64 o 
   2   2  11     3187.48     3237.98    129.73 o 
   3   2  11       17.52       20.85      3.17 o 
   4   2  11      462.28      458.81     19.86 o 
   5   2  11      207.86      221.69     23.07 o 
   6   2  11       18.56       14.69     14.88 o 
   7   2  11       22.34       30.60     12.11 o 
   8   2  11        5.64        3.01     19.78 o 
  -7   3  11        6.99       18.04      9.99 o 
  -6   3  11       82.74       89.45      9.28 o 
  -5   3  11      581.63      548.37     27.62 o 
  -4   3  11       29.35       35.28      4.84 o 
  -3   3  11       17.20       16.11      3.73 o 
  -2   3  11     1984.00     2026.36     72.17 o 
  -1   3  11       58.64       60.55      6.96 o 
   0   3  11      259.98      230.89      8.10 o 
   1   3  11       59.93       55.42      3.76 o 
   2   3  11     1998.04     2020.64     66.66 o 
   3   3  11       16.44       18.13      2.79 o 
   4   3  11       27.52       27.43      8.24 o 
   5   3  11      582.43      595.84     28.06 o 
   6   3  11       80.52       92.35     12.17 o 
   7   3  11        7.55        0.80     12.01 o 
   8   3  11       11.48       27.50     21.66 o 
  -7   4  11       12.21       18.02     10.36 o 
  -6   4  11       48.62       60.80      9.18 o 
  -5   4  11        7.97       15.11      6.84 o 
  -4   4  11       33.74       43.16      6.01 o 
  -3   4  11      136.55      135.47      7.18 o 
  -2   4  11      268.67      270.94     11.74 o 
  -1   4  11     1134.43     1099.73     36.53 o 
   0   4  11      680.84      697.32     23.30 o 
   1   4  11     1132.41     1123.58     36.81 o 
   2   4  11      270.78      258.34      9.36 o 
   3   4  11      137.23      121.32      8.32 o 
   4   4  11       36.89       26.62      5.26 o 
   5   4  11        9.06        7.79      6.65 o 
   6   4  11       49.77       65.91     10.65 o 
   7   4  11       12.32        0.57     17.52 o 
  -7   5  11        6.75       13.56     10.97 o 
  -6   5  11        0.17        8.94      8.84 o 
  -5   5  11       53.71       48.27      8.02 o 
  -4   5  11       11.35       11.08     12.56 o 
  -3   5  11      749.14      723.53     34.11 o 
  -2   5  11      475.85      496.10     21.26 o 
  -1   5  11      226.44      233.55      9.16 o 
   0   5  11      329.61      358.79     12.41 o 
   1   5  11      221.37      228.28      8.53 o 
   2   5  11      470.38      507.92     21.09 o 
   3   5  11      739.98      715.14     29.89 o 
   4   5  11       10.76        8.69      5.40 o 
   5   5  11       54.76       43.57      8.09 o 
   6   5  11        0.21       -6.26     10.45 o 
   7   5  11        6.69        8.85     18.83 o 
  -7   6  11       18.15       30.33     12.59 o 
  -6   6  11       11.86       17.96      9.89 o 
  -5   6  11       95.00       83.50     12.11 o 
  -4   6  11        1.69        3.85     13.20 o 
  -3   6  11      313.28      292.71     18.56 o 
  -2   6  11       13.52       18.57      5.80 o 
  -1   6  11      374.90      398.58     16.82 o 
   0   6  11       17.44       23.75      3.61 o 
   1   6  11      368.82      390.46     15.11 o 
   2   6  11       13.23        7.56      4.67 o 
   3   6  11      312.43      347.74     14.84 o 
   4   6  11        1.87       13.28      5.91 o 
   5   6  11       94.50       86.09      9.41 o 
   6   6  11       11.88        1.54     11.82 o 
   7   6  11       18.21       20.74     14.32 o 
  -6   7  11        6.34       19.69     11.24 o 
  -5   7  11       46.03       40.06     13.84 o 
  -4   7  11        3.74       11.46     14.91 o 
  -3   7  11       23.05       14.04      6.98 o 
  -2   7  11       11.92       18.27      7.90 o 
  -1   7  11       18.45       19.93      6.04 o 
   0   7  11      199.59      201.78      9.91 o 
   1   7  11       19.52       27.20      4.95 o 
   2   7  11       11.80        6.53      5.21 o 
   3   7  11       22.81       18.06      6.17 o 
   4   7  11        3.86       -1.01      7.06 o 
   5   7  11       45.61       51.83      9.76 o 
   6   7  11        6.78       -0.80     11.15 o 
  -5   8  11       18.10        6.36     10.80 o 
  -4   8  11      100.75      102.07     15.67 o 
  -3   8  11       38.54       24.05      8.60 o 
  -2   8  11       77.20       95.12     11.14 o 
  -1   8  11       90.12       89.71      8.47 o 
   0   8  11      222.91      230.57     16.22 o 
   1   8  11       90.75       77.53      7.91 o 
   2   8  11       75.98       81.31     10.14 o 
   3   8  11       38.87       32.20      7.21 o 
   4   8  11      100.81      116.94     33.73 o 
   5   8  11       18.38       29.98     10.87 o 
  -4   9  11        5.07        8.36     10.63 o 
  -3   9  11        4.15        2.95      9.72 o 
  -2   9  11       33.40       44.81     10.35 o 
  -1   9  11        8.95       23.03      9.77 o 
   0   9  11       19.15       49.30     21.47 o 
   1   9  11        9.14       10.53      7.64 o 
   2   9  11       34.71       30.98      8.23 o 
   3   9  11        4.42       -0.83      8.80 o 
   4   9  11        4.89        7.74     10.52 o 
   5   9  11        3.13        8.01     14.53 o 
  -3  10  11       30.53       41.25     11.70 o 
  -2  10  11       30.55       17.03     11.98 o 
  -1  10  11        0.25        4.17     11.77 o 
   0  10  11        7.41      -13.88     16.39 o 
   1  10  11        0.24        5.86     11.07 o 
   2  10  11       29.68       16.37     11.82 o 
   3  10  11       30.20        9.71     18.18 o 
  -1  11  11       22.33       18.83     23.54 o 
   0  11  11        6.81        0.00     21.10 o 
   0   0  12     1837.46     1796.51     83.46 o 
   1   0  12      811.70      809.90     26.82 o 
   2   0  12      906.72      937.42     33.73 o 
   3   0  12      111.88      124.83      6.11 o 
   4   0  12      869.82      846.26     34.65 o 
   5   0  12      114.07      126.06     10.85 o 
  -6   1  12      128.82       87.39     15.82 o 
  -5   1  12      139.42      137.87      9.87 o 
  -4   1  12      334.18      341.58     14.90 o 
  -3   1  12      594.76      599.12     25.52 o 
  -2   1  12      379.45      405.10     17.06 o 
  -1   1  12     5474.84     5359.26    214.74 o 
   0   1  12      676.76      661.55     24.24 o 
   1   1  12     5483.14     5353.43    194.22 o 
   2   1  12      378.69      421.03     15.53 o 
   3   1  12      598.56      623.66     20.49 o 
   4   1  12      337.35      353.82     17.75 o 
   5   1  12      136.77      136.01     13.01 o 
   6   1  12      130.78      189.10     22.98 o 
   7   1  12       12.54       23.36     16.95 o 
   8   1  12        9.10       21.53     23.64 o 
  -7   2  12      167.87       77.60     19.40 o 
  -6   2  12       46.70       30.45      7.65 o 
  -5   2  12      181.67      199.99     16.55 o 
  -4   2  12       87.86       90.09      6.09 o 
  -3   2  12       26.82       28.78      5.34 o 
  -2   2  12      413.83      424.31     18.04 o 
  -1   2  12      350.56      303.31     13.28 o 
   0   2  12       97.63       97.42      4.22 o 
   1   2  12      337.72      325.02     11.96 o 
   2   2  12      418.56      440.20     17.98 o 
   3   2  12       24.48       21.29      3.80 o 
   4   2  12       93.72      105.39      7.26 o 
   5   2  12      182.74      193.41     26.46 o 
   6   2  12       45.05       38.99     14.88 o 
   7   2  12      166.78      179.49     16.91 o 
   8   2  12        3.95        9.23     22.41 o 
  -7   3  12       68.50       33.34     19.59 o 
  -6   3  12        9.59       -0.03      7.70 o 
  -5   3  12      191.72      178.79     10.92 o 
  -4   3  12      240.57      258.79     11.95 o 
  -3   3  12      598.47      561.22     23.40 o 
  -2   3  12     2410.61     2588.22    102.33 o 
  -1   3  12      193.19      195.64      7.93 o 
   0   3  12       89.47       94.64      4.35 o 
   1   3  12      197.15      215.77      8.03 o 
   2   3  12     2390.33     2506.82     90.46 o 
   3   3  12      595.56      558.95     20.55 o 
   4   3  12      243.65      259.02     13.84 o 
   5   3  12      191.99      166.04     24.26 o 
   6   3  12        9.26        6.02      9.98 o 
   7   3  12       67.24       43.03     13.17 o 
   8   3  12        3.74       -2.64     23.54 o 
  -7   4  12        1.14       -3.11     10.31 o 
  -6   4  12        7.85       11.89      8.65 o 
  -5   4  12      164.90      135.18     10.25 o 
  -4   4  12      149.37      124.19      8.43 o 
  -3   4  12       15.77       12.15      4.14 o 
  -2   4  12       68.32       64.44      4.80 o 
  -1   4  12     1234.30     1243.73     41.44 o 
   0   4  12       26.01       29.37      4.09 o 
   1   4  12     1229.64     1271.14     41.87 o 
   2   4  12       65.23       63.75      3.68 o 
   3   4  12       11.90       17.05      4.26 o 
   4   4  12      148.17      122.01      9.24 o 
   5   4  12      164.04      175.64     11.14 o 
   6   4  12        8.12       -1.71      8.63 o 
   7   4  12        0.96        6.40     17.70 o 
  -7   5  12       12.40       24.99     11.84 o 
  -6   5  12       41.57       39.66     15.11 o 
  -5   5  12       13.16       22.93      7.65 o 
  -4   5  12      283.98      284.91     22.32 o 
  -3   5  12       71.70       62.65     10.73 o 
  -2   5  12       18.41       27.51      4.39 o 
  -1   5  12       27.24       30.48      4.78 o 
   0   5  12      375.38      370.82     12.87 o 
   1   5  12       29.16       33.50      3.25 o 
   2   5  12       18.48       19.14      4.36 o 
   3   5  12       71.50       67.36      5.85 o 
   4   5  12      282.38      289.49     13.54 o 
   5   5  12       14.55       17.10      7.52 o 
   6   5  12       42.06       54.99     12.05 o 
   7   5  12       12.78       -2.07     20.72 o 
  -7   6  12       20.42       10.82     12.62 o 
  -6   6  12      119.86       98.16     12.08 o 
  -5   6  12        3.76       10.30      8.10 o 
  -4   6  12       14.91       10.91     15.00 o 
  -3   6  12       56.64       47.00      6.58 o 
  -2   6  12       16.42        7.11      5.49 o 
  -1   6  12       40.42       48.13      5.10 o 
   0   6  12      602.98      608.41     20.76 o 
   1   6  12       39.47       36.15      4.24 o 
   2   6  12       13.45        6.04      4.85 o 
   3   6  12       56.23       41.07      6.15 o 
   4   6  12       16.48       12.02      6.19 o 
   5   6  12        4.41       -5.07      7.23 o 
   6   6  12      119.60       99.21     13.72 o 
   7   6  12       20.47       29.19     22.41 o 
  -6   7  12        5.83       12.06     10.89 o 
  -5   7  12       22.12       13.55      9.19 o 
  -4   7  12        3.68       11.58      7.84 o 
  -3   7  12       68.10       66.45     17.44 o 
  -2   7  12      125.33      145.45     20.14 o 
  -1   7  12      164.52      148.58     11.80 o 
   0   7  12       16.78        9.42      4.70 o 
   1   7  12      165.85      157.60      8.40 o 
   2   7  12      125.81      139.14      8.49 o 
   3   7  12       69.66       89.92      8.04 o 
   4   7  12        3.61        4.31      7.01 o 
   5   7  12       22.36       10.70      8.99 o 
   6   7  12        5.79        0.65     10.93 o 
  -5   8  12       11.65       17.85     10.64 o 
  -4   8  12       52.44       66.08      9.90 o 
  -3   8  12       19.96       21.03      8.23 o 
  -2   8  12       24.28       17.61      7.57 o 
  -1   8  12       36.74       26.11      7.17 o 
   0   8  12        0.15       -1.34      7.87 o 
   1   8  12       36.32       21.64      6.52 o 
   2   8  12       22.92       16.20      6.83 o 
   3   8  12       21.59       15.10      7.36 o 
   4   8  12       52.52       43.41      9.30 o 
   5   8  12       11.81       22.54     10.51 o 
  -4   9  12       15.87       13.77     10.53 o 
  -3   9  12        7.74        7.22     13.25 o 
  -2   9  12       50.15       41.52      9.43 o 
  -1   9  12        8.72       24.23     10.27 o 
   0   9  12       75.55       61.84     12.24 o 
   1   9  12        8.56        0.59     12.90 o 
   2   9  12       50.04       41.49      8.49 o 
   3   9  12        7.94       -5.56     11.70 o 
   4   9  12       15.70       18.98     11.67 o 
  -3  10  12       12.81       12.31     12.24 o 
  -2  10  12       19.70       26.44     12.38 o 
  -1  10  12       16.18       10.64     11.54 o 
   0  10  12        5.36        1.89     11.49 o 
   1  10  12       16.03       13.09     11.34 o 
   2  10  12       19.47       27.88     15.26 o 
   3  10  12       13.25       15.45     22.60 o 
   0  11  12        4.28       23.17     21.66 o 
   1   0  13      412.28      420.56     14.07 o 
   2   0  13      270.66      263.58      9.56 o 
   3   0  13     4462.16     4407.81    177.36 o 
   4   0  13       36.79       47.11      4.48 o 
   5   0  13      156.59      136.68     26.18 o 
  -5   1  13      315.45      338.43     28.82 o 
  -4   1  13      609.00      620.58     26.12 o 
  -3   1  13      215.45      249.99     10.99 o 
  -2   1  13      670.04      686.32     27.69 o 
  -1   1  13      623.17      611.78     24.78 o 
   0   1  13     2051.05     2028.59     73.60 o 
   1   1  13      629.30      609.11     22.48 o 
   2   1  13      665.26      680.77     25.06 o 
   3   1  13      210.63      248.60      8.76 o 
   4   1  13      617.84      640.20     26.24 o 
   5   1  13      312.29      343.77     18.52 o 
   6   1  13      409.84      485.94     45.39 o 
   7   1  13       33.51       28.25     17.70 o 
   8   1  13       24.02        5.27     20.34 o 
  -7   2  13       59.10       28.82     18.08 o 
  -6   2  13       44.44       46.28     10.52 o 
  -5   2  13       67.67       65.84      6.36 o 
  -4   2  13       33.77       38.28      8.67 o 
  -3   2  13      377.84      392.85     16.46 o 
  -2   2  13     1462.77     1497.10     60.13 o 
  -1   2  13      697.77      683.23     32.63 o 
   0   2  13     3051.19     2983.69    106.24 o 
   1   2  13      704.67      696.74     25.43 o 
   2   2  13     1466.61     1479.53     60.15 o 
   3   2  13      378.43      384.45     16.43 o 
   4   2  13       35.60       43.02      7.14 o 
   5   2  13       70.29       74.63      9.09 o 
   6   2  13       44.43       30.14     14.69 o 
   7   2  13       59.48       47.44     26.18 o 
   8   2  13       31.16       42.03     15.38 o 
  -7   3  13       19.97       22.23     19.02 o 
  -6   3  13       39.74       29.84      8.16 o 
  -5   3  13      744.23      715.34     46.90 o 
  -4   3  13        6.39        7.87      4.62 o 
  -3   3  13      164.29      142.15      8.10 o 
  -2   3  13      355.72      372.96     15.33 o 
  -1   3  13      386.92      415.78     14.67 o 
   0   3  13      643.16      635.02     23.11 o 
   1   3  13      365.92      372.84     14.55 o 
   2   3  13      347.16      349.90     13.37 o 
   3   3  13      163.08      157.67      8.31 o 
   4   3  13        6.00        1.22      5.41 o 
   5   3  13      742.16      757.29     56.04 o 
   6   3  13       40.82       30.77     11.32 o 
   7   3  13       20.76       14.39     12.31 o 
  -7   4  13       27.19       21.90     13.89 o 
  -6   4  13       69.15       78.17      9.86 o 
  -5   4  13       47.72       46.40      7.33 o 
  -4   4  13      104.98      110.54      7.75 o 
  -3   4  13      369.49      357.47     16.06 o 
  -2   4  13       88.29       85.29      5.36 o 
  -1   4  13       18.58       17.18      3.34 o 
   0   4  13        8.85        5.44      2.56 o 
   1   4  13       19.56       10.59      2.57 o 
   2   4  13       93.02       86.00      6.36 o 
   3   4  13      371.97      380.99     16.05 o 
   4   4  13      104.80      110.70     15.97 o 
   5   4  13       47.27       64.52     11.83 o 
   6   4  13       69.85       62.90      9.55 o 
   7   4  13       26.76       38.61     19.02 o 
  -7   5  13       10.01       12.52     11.12 o 
  -6   5  13       18.50       24.04      9.93 o 
  -5   5  13       19.97       12.49      7.71 o 
  -4   5  13      120.39      144.52      9.43 o 
  -3   5  13       31.84       49.22      5.26 o 
  -2   5  13      381.11      380.69     16.20 o 
  -1   5  13      279.77      286.34     12.69 o 
   0   5  13       11.91        9.33      2.88 o 
   1   5  13      282.82      287.57     10.34 o 
   2   5  13      373.43      362.54     16.08 o 
   3   5  13       30.31       28.46      5.46 o 
   4   5  13      114.98      119.21      8.25 o 
   5   5  13       19.33        6.09      7.68 o 
   6   5  13       18.40       10.28     11.30 o 
   7   5  13        9.98        9.44     14.10 o 
  -7   6  13        2.24        0.67     14.75 o 
  -6   6  13        1.72        3.91     10.21 o 
  -5   6  13        0.29       -5.82      8.28 o 
  -4   6  13       53.14       70.64     10.30 o 
  -3   6  13       64.54       79.93     15.39 o 
  -2   6  13        6.84       -4.39      4.75 o 
  -1   6  13       51.37       48.86      5.31 o 
   0   6  13      255.87      248.35     13.72 o 
   1   6  13       53.26       57.60      5.84 o 
   2   6  13        6.76        1.22      5.06 o 
   3   6  13       63.90       59.75      8.32 o 
   4   6  13       54.99       55.12      7.10 o 
   5   6  13        0.18       -7.22      7.38 o 
   6   6  13        1.88       -2.32     11.84 o 
   7   6  13        2.67       -1.51     20.53 o 
  -6   7  13        0.82        3.43     11.24 o 
  -5   7  13       81.05       68.09      9.95 o 
  -4   7  13        9.03       12.22      7.87 o 
  -3   7  13       40.65       47.64      7.59 o 
  -2   7  13       23.39       21.60      6.54 o 
  -1   7  13       84.29       74.65     12.18 o 
   0   7  13       42.51       34.18      7.39 o 
   1   7  13       88.99       84.34      7.72 o 
   2   7  13       23.04        9.93      5.93 o 
   3   7  13       39.75       43.37      9.54 o 
   4   7  13        8.62       -1.24      7.07 o 
   5   7  13       79.51       79.19     12.09 o 
   6   7  13        0.87        9.76     13.83 o 
  -5   8  13        3.86        3.78     10.50 o 
  -4   8  13       15.30       18.71     12.89 o 
  -3   8  13       44.00       51.75      8.87 o 
  -2   8  13        0.59        0.46      7.56 o 
  -1   8  13       66.75       76.08     10.17 o 
   0   8  13      230.75      236.74     23.36 o 
   1   8  13       64.82       56.99      7.74 o 
   2   8  13        0.81       11.15      6.65 o 
   3   8  13       44.91       43.01      7.81 o 
   4   8  13       16.61       11.06      9.19 o 
   5   8  13        3.91       -3.58     10.54 o 
  -4   9  13        9.33       -1.71     10.86 o 
  -3   9  13        1.88       -1.90      9.67 o 
  -2   9  13       63.30       57.16      9.37 o 
  -1   9  13       15.78        8.32      9.55 o 
   0   9  13        3.12       -2.66     11.87 o 
   1   9  13       15.73       16.51      9.41 o 
   2   9  13       61.45       75.52      9.48 o 
   3   9  13        1.94        2.96      9.71 o 
   4   9  13        9.29       -1.42     10.35 o 
  -3  10  13        2.82       11.39     19.59 o 
  -2  10  13       10.31        5.81     12.40 o 
  -1  10  13        2.82        3.57     11.40 o 
   0  10  13        4.43        4.89     11.04 o 
   1  10  13        2.48       12.19     13.37 o 
   2  10  13       10.17       10.36     15.44 o 
   3  10  13        2.63        5.93     12.19 o 
   0   0  14      330.79      346.25     16.60 o 
   1   0  14      780.51      753.65     25.07 o 
   2   0  14      572.24      599.89     20.03 o 
   3   0  14      455.70      517.17     21.39 o 
   4   0  14        3.54        4.01      3.84 o 
   5   0  14      146.17      154.06     12.31 o 
   8   0  14        0.90       10.92     20.53 o 
  -6   1  14      216.02      170.64     20.53 o 
  -5   1  14      146.17      155.91     11.11 o 
  -4   1  14      574.84      622.25     25.34 o 
  -3   1  14      121.26      114.30      6.21 o 
  -2   1  14      191.70      199.56      8.88 o 
  -1   1  14     2342.27     2451.58    100.23 o 
   0   1  14     3314.23     3029.16    109.56 o 
   1   1  14     2363.14     2530.23     90.81 o 
   2   1  14      198.24      208.46      8.74 o 
   3   1  14      118.62      128.92      5.04 o 
   4   1  14      576.87      588.61     25.40 o 
   5   1  14      153.23      152.37     10.65 o 
   6   1  14      223.55      237.88     26.75 o 
   7   1  14       17.26        4.52     17.33 o 
   8   1  14       18.90       36.54     23.36 o 
  -7   2  14        0.13        2.83     16.95 o 
  -6   2  14       86.07       43.32     15.26 o 
  -5   2  14       57.73       54.83      7.13 o 
  -4   2  14       88.61       84.25     10.79 o 
  -3   2  14       65.72       80.82      6.52 o 
  -2   2  14       70.29       67.33      4.17 o 
  -1   2  14      516.37      505.95     21.43 o 
   0   2  14        0.33        0.61      2.07 o 
   1   2  14      518.00      531.12     19.32 o 
   2   2  14       62.64       60.54      6.31 o 
   3   2  14       64.45       71.89      6.58 o 
   4   2  14       89.92       95.77     10.47 o 
   5   2  14       58.37       41.21     15.07 o 
   6   2  14       86.60       92.10     17.70 o 
   7   2  14        0.18       14.96     24.01 o 
   8   2  14       13.52       15.18     15.96 o 
  -7   3  14       20.78        9.61     19.40 o 
  -6   3  14       33.32       36.43      8.59 o 
  -5   3  14        0.75       -0.59      6.58 o 
  -4   3  14       20.98       28.88      8.24 o 
  -3   3  14      275.70      264.36     12.61 o 
  -2   3  14      151.13      157.65     10.60 o 
  -1   3  14      284.66      261.29     10.35 o 
   0   3  14      136.49      116.62      6.58 o 
   1   3  14      281.62      299.26      9.90 o 
   2   3  14      158.83      172.16      6.95 o 
   3   3  14      279.65      303.93     16.19 o 
   4   3  14       18.91       14.25      5.92 o 
   5   3  14        0.96       -4.72      6.77 o 
   6   3  14       31.57       28.96     11.58 o 
   7   3  14       19.90        8.30     12.71 o 
  -7   4  14       11.47       11.90     14.32 o 
  -6   4  14       12.47        7.04      8.83 o 
  -5   4  14       50.85       53.07      7.53 o 
  -4   4  14      108.77      101.81      7.58 o 
  -3   4  14      105.27      101.85      6.55 o 
  -2   4  14       39.81       48.25      6.51 o 
  -1   4  14      222.12      224.59      9.72 o 
   0   4  14      254.49      272.11     10.50 o 
   1   4  14      217.18      202.63      7.74 o 
   2   4  14       39.87       35.63      4.04 o 
   3   4  14      107.97      113.11     10.54 o 
   4   4  14      110.13       94.04     14.59 o 
   5   4  14       49.19       50.01      9.92 o 
   6   4  14       13.33        2.61      8.54 o 
   7   4  14       11.49       13.00     20.91 o 
  -7   5  14       33.16       19.82     12.13 o 
  -6   5  14       22.73       21.05      9.80 o 
  -5   5  14       95.17       78.96      8.76 o 
  -4   5  14      290.70      291.43     15.30 o 
  -3   5  14      737.30      738.54     31.49 o 
  -2   5  14      213.64      223.62     10.44 o 
  -1   5  14      399.49      412.09     17.72 o 
   0   5  14      120.11      113.12      7.05 o 
   1   5  14      397.74      416.39     14.35 o 
   2   5  14      217.00      215.06     12.23 o 
   3   5  14      739.60      770.36     31.26 o 
   4   5  14      288.25      267.90     20.97 o 
   5   5  14       98.45       84.60      9.26 o 
   6   5  14       22.22       17.70      9.48 o 
   7   5  14       32.40       27.63     19.12 o 
  -7   6  14        4.31        1.46     14.15 o 
  -6   6  14       59.68       70.55     10.82 o 
  -5   6  14        5.71        5.39      8.14 o 
  -4   6  14      121.41      100.70      9.22 o 
  -3   6  14       18.98       20.34      7.81 o 
  -2   6  14       28.97       26.95      5.35 o 
  -1   6  14      127.91      115.42     10.47 o 
   0   6  14        2.44        2.63      3.84 o 
   1   6  14      132.89      134.38      6.55 o 
   2   6  14       28.93       42.98      8.86 o 
   3   6  14       19.70       16.46      9.76 o 
   4   6  14      122.30       94.42      8.11 o 
   5   6  14        5.21       -2.91      8.81 o 
   6   6  14       58.99       32.00     13.04 o 
   7   6  14        4.01       -3.20     22.60 o 
  -6   7  14        7.61        8.50     11.70 o 
  -5   7  14       15.48       24.43      9.58 o 
  -4   7  14       63.27       55.77      9.08 o 
  -3   7  14       57.65       54.65     20.47 o 
  -2   7  14       82.61       84.01      8.31 o 
  -1   7  14      386.18      406.45     29.43 o 
   0   7  14      120.82      114.97      8.63 o 
   1   7  14      387.31      410.44     21.92 o 
   2   7  14       80.73      103.86      9.98 o 
   3   7  14       56.10       44.36      7.02 o 
   4   7  14       63.99       59.45     10.48 o 
   5   7  14       14.92        2.43      9.54 o 
   6   7  14        7.31       -2.33     14.45 o 
  -5   8  14        3.01        3.84     11.04 o 
  -4   8  14       44.47       52.02     15.44 o 
  -3   8  14       37.31       31.91      8.66 o 
  -2   8  14       57.81       65.08     23.73 o 
  -1   8  14       68.48       71.70     16.32 o 
   0   8  14       29.68       42.58      8.74 o 
   1   8  14       67.43       64.53      9.32 o 
   2   8  14       55.13       48.91      7.73 o 
   3   8  14       36.52       26.89      8.13 o 
   4   8  14       44.16       34.84      9.56 o 
   5   8  14        2.95      -10.67     10.67 o 
  -4   9  14       33.77       16.80     10.68 o 
  -3   9  14        0.83       -1.17     10.25 o 
  -2   9  14       70.71       71.51      9.86 o 
  -1   9  14       22.45        5.13     12.81 o 
   0   9  14        0.72       -1.02      9.73 o 
   1   9  14       22.70       12.21     11.40 o 
   2   9  14       72.22       68.53     12.91 o 
   3   9  14        0.80       -4.22      8.54 o 
   4   9  14       34.17       33.35     16.07 o 
  -3  10  14        0.34       -8.85     20.34 o 
  -2  10  14        1.24       -6.86     12.28 o 
  -1  10  14        5.09       11.03     12.30 o 
   0  10  14        1.70       -2.23     11.45 o 
   1  10  14        5.08       13.71     14.31 o 
   2  10  14        1.36       17.70     11.95 o 
   3  10  14        0.40        0.60     13.38 o 
   1   0  15        0.11        3.40      1.95 o 
   2   0  15       15.94       18.89      3.10 o 
   3   0  15      958.51      956.81     38.83 o 
   4   0  15        1.01        0.85      5.99 o 
   5   0  15      144.29      146.33     24.58 o 
   6   0  15      115.06      151.24     19.59 o 
   8   0  15        0.06       -2.64     22.98 o 
  -6   1  15       73.05       42.38     14.31 o 
  -5   1  15      200.74      205.62     25.33 o 
  -4   1  15     1125.31     1121.15     45.43 o 
  -3   1  15       19.72       18.98      3.93 o 
  -2   1  15      490.07      451.33     18.46 o 
  -1   1  15     4159.54     4343.90    156.80 o 
   0   1  15     2083.70     2080.60     75.60 o 
   1   1  15     4170.98     4355.23    158.06 o 
   2   1  15      483.31      438.62     16.69 o 
   3   1  15       19.22       18.72      3.56 o 
   4   1  15     1113.40     1108.97     45.70 o 
   5   1  15      195.89      183.24     11.72 o 
   6   1  15       70.89       69.50     17.33 o 
   7   1  15       32.82       38.99     18.46 o 
   8   1  15       20.51       19.96     22.04 o 
  -7   2  15        2.63        0.57     17.52 o 
  -6   2  15       39.41       32.02     14.13 o 
  -5   2  15      149.23      170.24     17.78 o 
  -4   2  15       39.70       35.91      4.71 o 
  -3   2  15       14.98       12.98      3.56 o 
  -2   2  15       89.18      104.44      5.52 o 
  -1   2  15      355.55      352.07     15.26 o 
   0   2  15     1784.44     1730.07     56.81 o 
   1   2  15      365.45      366.59     13.69 o 
   2   2  15       88.77      105.07      8.35 o 
   3   2  15       14.10       15.28      3.48 o 
   4   2  15       41.07       36.80      4.67 o 
   5   2  15      146.94      129.28     29.38 o 
   6   2  15       42.69       35.60     15.82 o 
   7   2  15        2.77       18.92     21.38 o 
   8   2  15        0.65       -7.88     15.52 o 
  -7   3  15       29.31       23.73     19.59 o 
  -6   3  15      119.75      115.40     13.43 o 
  -5   3  15      145.76      153.41     11.25 o 
  -4   3  15      142.92      147.32      7.96 o 
  -3   3  15       18.47       15.21      4.07 o 
  -2   3  15      298.18      323.26     13.72 o 
  -1   3  15      931.07      894.06     32.10 o 
   0   3  15      490.59      480.73     17.76 o 
   1   3  15      927.55      884.84     29.59 o 
   2   3  15      289.06      314.60     17.50 o 
   3   3  15       20.89       14.93      3.43 o 
   4   3  15      141.90      129.19      9.30 o 
   5   3  15      152.66      128.69     13.42 o 
   6   3  15      120.75      121.00     21.47 o 
   7   3  15       29.57       24.42     13.18 o 
  -7   4  15       12.93        0.57     20.34 o 
  -6   4  15       70.04       36.81      9.43 o 
  -5   4  15        2.71        1.82      6.80 o 
  -4   4  15       82.82       80.94      8.06 o 
  -3   4  15      159.27      193.43      9.21 o 
  -2   4  15      252.02      263.34     12.11 o 
  -1   4  15       74.31       75.55      5.07 o 
   0   4  15       10.00        8.73      2.98 o 
   1   4  15       72.20       70.05      5.11 o 
   2   4  15      252.06      276.07     10.72 o 
   3   4  15      161.89      165.56     18.91 o 
   4   4  15       81.85       91.86     15.57 o 
   5   4  15        3.29       -0.11      7.56 o 
   6   4  15       71.08       47.14      9.65 o 
   7   4  15       12.78       -6.62     14.97 o 
  -7   5  15        7.18        8.62     15.20 o 
  -6   5  15        9.36        6.08      9.48 o 
  -5   5  15       43.13       34.83      7.88 o 
  -4   5  15       68.11       68.31     13.70 o 
  -3   5  15      319.47      357.13     15.14 o 
  -2   5  15      203.97      223.31     13.76 o 
  -1   5  15      118.39      122.57      7.03 o 
   0   5  15       20.82       29.16      3.33 o 
   1   5  15      119.34      136.22      7.74 o 
   2   5  15      208.20      228.78     10.73 o 
   3   5  15      312.89      307.73     17.62 o 
   4   5  15       62.79       43.71      7.11 o 
   5   5  15       42.98       25.43      8.31 o 
   6   5  15        9.79       -5.42      9.24 o 
   7   5  15        7.15       -0.44     15.23 o 
  -6   6  15        1.60       15.29     10.34 o 
  -5   6  15       31.56       34.15      8.70 o 
  -4   6  15       70.69       54.97      9.49 o 
  -3   6  15       11.64       10.34      6.34 o 
  -2   6  15       52.63       48.16      5.76 o 
  -1   6  15      304.90      326.95     18.67 o 
   0   6  15      699.51      735.94     35.41 o 
   1   6  15      304.41      336.99     13.16 o 
   2   6  15       51.92       55.18      7.58 o 
   3   6  15       11.07        1.63      5.79 o 
   4   6  15       72.01       67.37      9.55 o 
   5   6  15       31.14       12.64      8.94 o 
   6   6  15        1.87        0.87     12.64 o 
  -6   7  15       20.84       29.99     12.64 o 
  -5   7  15       37.58       40.41     14.94 o 
  -4   7  15        7.18        8.40      9.38 o 
  -3   7  15       33.63       39.19      7.67 o 
  -2   7  15       13.95       11.80      6.46 o 
  -1   7  15      185.26      192.83     14.71 o 
   0   7  15      461.47      490.24     24.44 o 
   1   7  15      183.72      179.13     11.00 o 
   2   7  15       13.21        8.02      5.95 o 
   3   7  15       32.10       33.81      6.87 o 
   4   7  15        7.31        2.20      7.49 o 
   5   7  15       36.61       44.12     11.64 o 
   6   7  15       21.53       11.20     13.78 o 
  -5   8  15        2.95       -7.17     11.18 o 
  -4   8  15       25.10       49.81     21.15 o 
  -3   8  15       19.31       21.70      8.93 o 
  -2   8  15       10.11        6.34      7.63 o 
  -1   8  15       40.97       27.94      8.94 o 
   0   8  15       39.09       38.21      8.95 o 
   1   8  15       41.52       38.13      8.86 o 
   2   8  15        9.20       17.56     11.69 o 
   3   8  15       19.97        7.44      7.58 o 
   4   8  15       25.11       18.78      8.81 o 
   5   8  15        2.88       -3.49     10.80 o 
  -4   9  15       11.84       30.05     11.38 o 
  -3   9  15       28.20       30.95     10.18 o 
  -2   9  15       34.73       40.61     15.30 o 
  -1   9  15        1.74       -2.25     10.51 o 
   0   9  15       34.78       38.83     11.58 o 
   1   9  15        1.69       -2.81     10.27 o 
   2   9  15       33.96       28.26     10.82 o 
   3   9  15       28.07       38.57     18.68 o 
   4   9  15       11.69       13.37     11.18 o 
  -3  10  15        4.18       -5.09     20.91 o 
  -2  10  15        3.24       -6.61     12.58 o 
  -1  10  15       15.84        5.49     12.02 o 
   0  10  15       12.99        9.35     12.15 o 
   1  10  15       15.26       32.61     11.81 o 
   2  10  15        3.14       15.89     21.10 o 
   3  10  15        4.42      -11.30     17.33 o 
   0   0  16     2031.59     2144.32     99.52 o 
   1   0  16       46.02       63.11      3.79 o 
   2   0  16      768.11      729.48     24.26 o 
   3   0  16       13.68       13.58      3.14 o 
   4   0  16     1055.19     1090.94     63.43 o 
   5   0  16       50.89       55.24     18.18 o 
   6   0  16       11.24       17.52     14.31 o 
   7   0  16        0.01        7.53     18.46 o 
   8   0  16        2.43       16.01     21.85 o 
  -6   1  16       59.50       58.36     10.79 o 
  -5   1  16      517.81      551.67     48.41 o 
  -4   1  16      299.60      296.38     13.64 o 
  -3   1  16      350.65      375.46     15.91 o 
  -2   1  16       70.41       68.16      6.77 o 
  -1   1  16      486.49      454.89     17.72 o 
   0   1  16     5160.47     5383.67    194.98 o 
   1   1  16      503.98      497.76     17.67 o 
   2   1  16       65.45       63.79      3.74 o 
   3   1  16      348.57      371.27     19.36 o 
   4   1  16      293.77      326.42     13.97 o 
   5   1  16      513.66      554.42     27.69 o 
   6   1  16       60.76       74.40     17.33 o 
   7   1  16       89.83      132.03     23.17 o 
   8   1  16        3.02      -13.94     23.92 o 
  -7   2  16       61.72       22.23     18.08 o 
  -6   2  16       40.56       32.58     14.88 o 
  -5   2  16      250.62      275.44     18.58 o 
  -4   2  16      275.50      276.53     13.65 o 
  -3   2  16       22.81       20.97      3.77 o 
  -2   2  16       36.25       31.24      6.91 o 
  -1   2  16     1038.33     1045.78     42.32 o 
   0   2  16      503.37      524.99     19.56 o 
   1   2  16     1035.14     1041.76     38.21 o 
   2   2  16       38.64       29.52      5.60 o 
   3   2  16       22.97       26.25      3.82 o 
   4   2  16      271.60      304.04     13.08 o 
   5   2  16      247.88      270.94     18.45 o 
   6   2  16       39.02       68.75     17.33 o 
   7   2  16       61.63       63.57     23.17 o 
   8   2  16       12.24       21.10     22.41 o 
  -7   3  16       38.96       30.14     18.83 o 
  -6   3  16       41.94       36.37     17.23 o 
  -5   3  16        3.29        5.53      5.81 o 
  -4   3  16      310.63      317.62     14.50 o 
  -3   3  16      205.76      214.61      9.72 o 
  -2   3  16      118.29      119.25      8.22 o 
  -1   3  16      590.04      620.99     25.62 o 
   0   3  16       21.38       19.67      2.85 o 
   1   3  16      585.52      618.55     22.66 o 
   2   3  16      124.30      131.10      5.88 o 
   3   3  16      203.43      193.47      9.40 o 
   4   3  16      306.20      344.47     17.36 o 
   5   3  16        3.56       -2.67      6.92 o 
   6   3  16       42.18       32.27     12.34 o 
   7   3  16       37.65       35.67     14.17 o 
  -7   4  16        7.78       -6.40     19.21 o 
  -6   4  16       73.81       74.02      9.87 o 
  -5   4  16       20.12       10.17      7.13 o 
  -4   4  16      235.73      225.53     19.79 o 
  -3   4  16       47.50       52.47      7.34 o 
  -2   4  16      231.68      225.83     10.26 o 
  -1   4  16       28.47       33.09      6.78 o 
   0   4  16        8.01        1.11      3.01 o 
   1   4  16       31.66       29.89      4.97 o 
   2   4  16      228.71      210.49      8.88 o 
   3   4  16       45.91       56.16      9.91 o 
   4   4  16      234.10      229.73     13.10 o 
   5   4  16       21.37       16.51      7.60 o 
   6   4  16       74.29       51.97     17.13 o 
   7   4  16        7.92       -4.57     14.48 o 
  -7   5  16       22.35       22.64     15.52 o 
  -6   5  16       25.23       21.80      9.45 o 
  -5   5  16      135.09      120.55     15.27 o 
  -4   5  16        2.44        0.74      5.67 o 
  -3   5  16        7.50       12.26      4.92 o 
  -2   5  16       28.56       18.81      4.74 o 
  -1   5  16      173.98      180.30      9.08 o 
   0   5  16     1119.24     1148.53     54.03 o 
   1   5  16      180.72      189.63      8.09 o 
   2   5  16       27.48       38.18      5.75 o 
   3   5  16        8.20        8.75      5.92 o 
   4   5  16        2.78       -2.78      6.78 o 
   5   5  16      136.11      147.26     12.93 o 
   6   5  16       25.17        8.54      9.53 o 
   7   5  16       22.98       10.18     23.92 o 
  -6   6  16        5.07        1.04     10.63 o 
  -5   6  16       34.12       34.40      8.89 o 
  -4   6  16        9.96       13.09      6.95 o 
  -3   6  16       43.36       52.10      6.39 o 
  -2   6  16       74.97       97.62      7.20 o 
  -1   6  16      247.77      236.54     16.66 o 
   0   6  16       14.48       14.37      6.85 o 
   1   6  16      246.73      231.41     10.04 o 
   2   6  16       77.15       82.53     11.33 o 
   3   6  16       41.70       46.59      6.82 o 
   4   6  16        9.66        2.50      9.71 o 
   5   6  16       33.71       28.40      9.33 o 
   6   6  16        4.46        1.56     12.44 o 
  -6   7  16       15.94       26.43     24.96 o 
  -5   7  16       16.25       11.49      9.93 o 
  -4   7  16       36.21       24.23     12.42 o 
  -3   7  16      122.25      115.89     12.13 o 
  -2   7  16      116.69      126.03     18.12 o 
  -1   7  16       10.86        8.42      6.17 o 
   0   7  16       32.22       27.39      7.12 o 
   1   7  16       11.00       16.35      7.96 o 
   2   7  16      114.85      130.60     11.85 o 
   3   7  16      120.08      115.09     10.41 o 
   4   7  16       36.40       33.51      8.62 o 
   5   7  16       16.48       19.14     10.22 o 
   6   7  16       16.10       10.19     14.51 o 
  -5   8  16        0.19        3.17     11.58 o 
  -4   8  16        4.15        0.57      9.34 o 
  -3   8  16       29.54       31.39      8.88 o 
  -2   8  16        3.73        0.64      7.81 o 
  -1   8  16       90.05       77.75     12.38 o 
   0   8  16      114.86      119.27     29.38 o 
   1   8  16       88.66       93.74     10.91 o 
   2   8  16        3.72       -1.68      7.54 o 
   3   8  16       29.59       19.92      7.96 o 
   4   8  16        4.32        3.64      8.75 o 
   5   8  16        0.26       -1.40     12.92 o 
  -4   9  16        2.80       10.84     17.07 o 
  -3   9  16        2.63       -0.90     10.27 o 
  -2   9  16        2.96        4.57      9.22 o 
  -1   9  16       13.24        4.86     15.07 o 
   0   9  16        0.82        5.71     14.41 o 
   1   9  16       13.22       18.92     14.03 o 
   2   9  16        2.89       -5.00     10.63 o 
   3   9  16        2.53        0.25      9.93 o 
   4   9  16        2.81        7.72     11.27 o 
  -2  10  16        4.37        1.29     13.56 o 
  -1  10  16       12.79       20.18     18.93 o 
   0  10  16       11.67       18.93     15.07 o 
   1  10  16       12.29       38.58     12.82 o 
   2  10  16        4.51        0.53     13.44 o 
   1   0  17     1774.55     1729.25     56.83 o 
   2   0  17      388.29      390.00     13.19 o 
   3   0  17      315.30      305.66     13.58 o 
   4   0  17     1447.28     1526.90     72.86 o 
   5   0  17       68.29       62.65      9.32 o 
   6   0  17      141.05      118.47     18.27 o 
   7   0  17       41.34       81.74     21.66 o 
   8   0  17        0.11        2.83     22.98 o 
  -6   1  17       17.48       23.07     10.52 o 
  -5   1  17        2.93        0.62      8.19 o 
  -4   1  17      381.27      408.37     23.26 o 
  -3   1  17      483.60      507.35     21.35 o 
  -2   1  17      214.85      200.36      9.01 o 
  -1   1  17     1410.34     1396.98     50.72 o 
   0   1  17        1.10        2.16      2.30 o 
   1   1  17     1400.08     1386.37     45.79 o 
   2   1  17      211.36      200.81      9.44 o 
   3   1  17      487.15      516.78     21.54 o 
   4   1  17      379.93      406.90     17.52 o 
   5   1  17        2.88        8.86      8.51 o 
   6   1  17       18.59        0.94     15.44 o 
   7   1  17       73.93       71.01     21.10 o 
   8   1  17        0.53       11.49     23.17 o 
  -7   2  17       14.28        4.33     19.02 o 
  -6   2  17       71.61       20.72     15.07 o 
  -5   2  17       31.36       16.69      6.73 o 
  -4   2  17      187.42      209.62     10.09 o 
  -3   2  17      305.35      317.86     13.87 o 
  -2   2  17      142.13      136.94      6.99 o 
  -1   2  17      158.91      152.62      7.46 o 
   0   2  17     1428.97     1396.04     50.84 o 
   1   2  17      159.38      160.35      6.57 o 
   2   2  17      135.66      124.04      6.57 o 
   3   2  17      301.51      320.54     14.65 o 
   4   2  17      179.97      197.92     10.85 o 
   5   2  17       32.14       17.89     19.12 o 
   6   2  17       73.86       71.95     18.08 o 
   7   2  17       13.88        3.96     18.65 o 
   8   2  17        3.85       13.56     22.60 o 
  -7   3  17        7.14       -6.40     19.21 o 
  -6   3  17       58.75       36.92     15.63 o 
  -5   3  17       16.41       22.53      6.06 o 
  -4   3  17       92.39       87.44      6.57 o 
  -3   3  17       93.49      106.24      6.94 o 
  -2   3  17       26.17       31.96      8.30 o 
  -1   3  17      656.87      674.04     27.43 o 
   0   3  17     1872.50     1911.03     68.28 o 
   1   3  17      647.20      659.46     24.29 o 
   2   3  17       25.94       36.48      5.49 o 
   3   3  17       89.29       88.09      5.36 o 
   4   3  17       93.06      105.67      9.63 o 
   5   3  17       15.61       21.22      8.85 o 
   6   3  17       59.43       74.19     14.03 o 
   7   3  17        7.05       21.58     14.98 o 
  -7   4  17        8.83        3.58     19.96 o 
  -6   4  17       16.61       22.24     11.12 o 
  -5   4  17        5.66       18.34      6.45 o 
  -4   4  17      136.59      134.27      8.26 o 
  -3   4  17       80.77       69.68      5.87 o 
  -2   4  17      320.44      346.68     15.14 o 
  -1   4  17      858.10      830.66     39.42 o 
   0   4  17      384.34      372.46     14.05 o 
   1   4  17      852.04      829.77     30.17 o 
   2   4  17      321.22      338.20     13.10 o 
   3   4  17       80.38       66.26      6.57 o 
   4   4  17      139.78      127.98      9.66 o 
   5   4  17        6.28        9.56      7.66 o 
   6   4  17       17.89        0.25      9.52 o 
   7   4  17        8.96       14.81     14.44 o 
  -7   5  17       38.54       46.37     20.53 o 
  -6   5  17        1.19        0.44      9.65 o 
  -5   5  17       44.56       60.21     22.32 o 
  -4   5  17       64.20       42.68      6.38 o 
  -3   5  17      332.23      356.49     15.16 o 
  -2   5  17        2.44       -0.30      4.72 o 
  -1   5  17       92.54       84.80      5.84 o 
   0   5  17      649.43      634.70     26.64 o 
   1   5  17       87.71       82.04      5.18 o 
   2   5  17        2.76       -1.36      5.58 o 
   3   5  17      324.26      302.52     19.32 o 
   4   5  17       62.73       52.02      7.76 o 
   5   5  17       45.08       53.63      8.88 o 
   6   5  17        1.18       -4.01      9.92 o 
   7   5  17       38.91       42.07     15.03 o 
  -6   6  17        1.71        2.67     10.77 o 
  -5   6  17       53.12       58.29      9.84 o 
  -4   6  17       71.53       67.51      8.33 o 
  -3   6  17       44.02       48.34      8.95 o 
  -2   6  17       47.45       46.58      6.88 o 
  -1   6  17       65.91       76.26      6.19 o 
   0   6  17        1.40        6.97      4.99 o 
   1   6  17       66.99       68.63      6.92 o 
   2   6  17       48.94       39.11      5.85 o 
   3   6  17       46.05       53.96     10.41 o 
   4   6  17       71.68       61.21     12.12 o 
   5   6  17       51.85       46.93      9.52 o 
   6   6  17        1.69       -1.50     12.77 o 
  -6   7  17       16.28       40.29     14.03 o 
  -5   7  17        1.48        6.88      9.74 o 
  -4   7  17      131.24      141.21     13.15 o 
  -3   7  17       24.58       23.61      7.54 o 
  -2   7  17       27.70       23.82      7.66 o 
  -1   7  17        4.76        1.27      5.82 o 
   0   7  17      170.42      193.95     10.37 o 
   1   7  17        4.48       14.77      7.60 o 
   2   7  17       27.09       29.75      6.66 o 
   3   7  17       24.52       22.58      6.86 o 
   4   7  17      133.40      148.91     15.65 o 
   5   7  17        1.45       -4.39     10.74 o 
   6   7  17       16.54       26.91     15.03 o 
  -5   8  17       23.45       29.05     11.92 o 
  -4   8  17        5.68       -0.85      9.74 o 
  -3   8  17        0.83        3.83      8.70 o 
  -2   8  17       54.37       52.36      9.28 o 
  -1   8  17       40.99       30.42     11.17 o 
   0   8  17       16.45       22.92      8.36 o 
   1   8  17       41.98       36.38     11.30 o 
   2   8  17       56.40       66.38     11.58 o 
   3   8  17        0.94       -4.10      8.20 o 
   4   8  17        6.04        1.94      9.22 o 
   5   8  17       23.40       -8.89     21.75 o 
  -4   9  17        0.07       -3.01     13.27 o 
  -3   9  17       18.48       21.90     10.32 o 
  -2   9  17        2.42        1.86      9.34 o 
  -1   9  17       40.40       48.77     11.13 o 
   0   9  17       57.08       31.64     10.40 o 
   1   9  17       40.25       43.93     10.95 o 
   2   9  17        2.56       15.93     19.21 o 
   3   9  17       18.10       -3.33     12.54 o 
   4   9  17        0.07       -9.52     11.63 o 
  -2  10  17        0.94        0.82     16.67 o 
  -1  10  17       12.98       15.56     22.32 o 
   0  10  17        5.83        1.56     12.33 o 
   1  10  17       13.06       17.74     21.19 o 
   2  10  17        0.71        9.64     13.46 o 
   0   0  18     3621.86     3567.82    165.52 o 
   1   0  18     1059.96     1143.45     37.81 o 
   2   0  18      331.17      342.19     11.69 o 
   3   0  18       35.95       38.80      8.10 o 
   4   0  18       65.94       59.18      6.77 o 
   5   0  18       47.74       50.55      7.72 o 
   6   0  18      156.04      188.63     16.91 o 
   7   0  18        4.99       20.91     20.34 o 
   8   0  18       19.41       10.92     23.73 o 
  -6   1  18       12.81        4.11     10.52 o 
  -5   1  18      302.13      275.98     45.77 o 
  -4   1  18       89.78       80.54      6.99 o 
  -3   1  18        5.75        8.76      3.60 o 
  -2   1  18      408.44      438.06     16.45 o 
  -1   1  18      152.64      176.67      8.27 o 
   0   1  18     1562.45     1704.13     61.92 o 
   1   1  18      160.93      188.89      6.66 o 
   2   1  18      408.42      437.50     16.40 o 
   3   1  18        7.00       19.66      4.35 o 
   4   1  18       87.08       86.71      8.33 o 
   5   1  18      297.70      315.22     21.97 o 
   6   1  18       13.50       28.82     16.95 o 
   7   1  18        8.56       -6.03     19.78 o 
   8   1  18        5.14        3.58     25.80 o 
  -7   2  18        1.34       -6.40     18.65 o 
  -6   2  18       10.38       14.50     10.79 o 
  -5   2  18      238.03      244.40     14.46 o 
  -4   2  18      182.43      197.09      9.63 o 
  -3   2  18      628.96      667.74     26.80 o 
  -2   2  18      553.31      577.79     23.68 o 
  -1   2  18       76.46       86.12      7.04 o 
   0   2  18        2.20        0.60      2.60 o 
   1   2  18       75.43       80.61      6.67 o 
   2   2  18      546.60      562.48     23.66 o 
   3   2  18      625.25      617.99     26.84 o 
   4   2  18      177.83      184.89      9.63 o 
   5   2  18      243.50      259.07     22.23 o 
   6   2  18        9.94       -4.14     15.63 o 
   7   2  18        1.24       -2.83     19.59 o 
  -7   3  18        8.38        7.53     19.59 o 
  -6   3  18       43.16       25.43     15.63 o 
  -5   3  18       13.31       18.15      7.26 o 
  -4   3  18      199.40      187.26     15.06 o 
  -3   3  18      103.29       88.68      6.99 o 
  -2   3  18      154.57      149.81      7.53 o 
  -1   3  18      169.06      159.04     12.89 o 
   0   3  18       24.35       25.09      3.16 o 
   1   3  18      169.82      156.65      6.70 o 
   2   3  18      146.66      144.03      6.59 o 
   3   3  18      102.39      104.41      6.68 o 
   4   3  18      197.49      188.83     14.39 o 
   5   3  18       14.35        6.17      7.44 o 
   6   3  18       44.45       68.54      9.85 o 
   7   3  18        8.47       -2.09     14.37 o 
  -7   4  18       25.11       27.31     21.10 o 
  -6   4  18        8.58       22.84     11.97 o 
  -5   4  18       69.00       74.68     12.80 o 
  -4   4  18       55.82       45.90      9.06 o 
  -3   4  18      106.84      105.43      9.91 o 
  -2   4  18       24.59       24.34      4.96 o 
  -1   4  18      186.36      172.24      9.57 o 
   0   4  18      612.55      547.49     22.97 o 
   1   4  18      176.87      184.83     13.21 o 
   2   4  18       24.27       19.19      3.86 o 
   3   4  18      105.07      119.74      8.18 o 
   4   4  18       53.64       51.65      9.86 o 
   5   4  18       66.66       70.29      9.22 o 
   6   4  18        7.95       -0.15      9.77 o 
   7   4  18       24.70       -1.64     15.38 o 
  -7   5  18       13.42        3.58     22.04 o 
  -6   5  18        3.26        4.18     12.68 o 
  -5   5  18      144.23      161.56     11.82 o 
  -4   5  18       53.20       42.97      6.49 o 
  -3   5  18      140.61      135.98      8.13 o 
  -2   5  18       22.42       13.17      4.72 o 
  -1   5  18      306.94      312.96     15.93 o 
   0   5  18      226.25      238.51     11.23 o 
   1   5  18      314.91      308.88     12.30 o 
   2   5  18       23.03       30.32      7.90 o 
   3   5  18      140.98      106.00      8.64 o 
   4   5  18       53.21       33.27      7.36 o 
   5   5  18      143.63      166.86     12.10 o 
   6   5  18        3.17        2.05     10.52 o 
   7   5  18       13.56       -3.01     19.96 o 
  -6   6  18       17.04       16.03     10.85 o 
  -5   6  18       20.24       16.76     12.30 o 
  -4   6  18      102.83       90.85     15.77 o 
  -3   6  18       63.34       65.96     12.79 o 
  -2   6  18       18.32       10.29      5.48 o 
  -1   6  18      209.78      203.47     10.67 o 
   0   6  18        1.08       10.41      5.22 o 
   1   6  18      214.85      204.62     14.40 o 
   2   6  18       20.85       29.13      7.92 o 
   3   6  18       61.27       75.75     13.77 o 
   4   6  18       99.90       81.16      9.17 o 
   5   6  18       19.97       17.07      9.41 o 
   6   6  18       17.13        5.30     11.96 o 
  -6   7  18       18.06       24.92     14.93 o 
  -5   7  18        9.57       21.71     10.30 o 
  -4   7  18       62.88       72.94     12.11 o 
  -3   7  18       81.45       60.94      8.84 o 
  -2   7  18       36.63       25.37      6.49 o 
  -1   7  18      110.58      118.45     11.17 o 
   0   7  18      154.30      158.10     11.99 o 
   1   7  18      109.79      114.45     27.88 o 
   2   7  18       36.40       46.27      7.78 o 
   3   7  18       81.18       76.75      9.08 o 
   4   7  18       61.77       86.01     10.62 o 
   5   7  18        9.65        8.11     10.26 o 
  -5   8  18       11.28       26.84     22.04 o 
  -4   8  18       33.82       30.69     10.43 o 
  -3   8  18        5.62        5.67      9.06 o 
  -2   8  18        8.52        0.36      8.15 o 
  -1   8  18       40.93       36.95      8.03 o 
   0   8  18       31.34       28.47      8.76 o 
   1   8  18       40.92       13.81      9.31 o 
   2   8  18        8.52        9.28     10.73 o 
   3   8  18        5.62        6.60      8.03 o 
   4   8  18       34.00       20.30     10.34 o 
   5   8  18       10.98        0.71     12.84 o 
  -4   9  18        2.15      -10.76     14.29 o 
  -3   9  18       14.94       14.95     10.40 o 
  -2   9  18       31.23       27.37     11.35 o 
  -1   9  18       10.22       11.32     10.81 o 
   0   9  18        0.00       -6.63     11.87 o 
   1   9  18        9.85       16.41     11.21 o 
   2   9  18       31.01       37.74     25.33 o 
   3   9  18       14.88       22.26     13.44 o 
   4   9  18        2.27       16.72     13.19 o 
  -2  10  18        2.37        6.22     20.91 o 
  -1  10  18        2.43       42.48     17.33 o 
   0  10  18       10.91        0.82     11.99 o 
   1  10  18        2.54        0.91     12.22 o 
   2  10  18        2.27       -8.29     21.10 o 
   1   0  19      135.41      153.78      5.88 o 
   2   0  19      252.09      247.03      9.23 o 
   3   0  19      128.22      155.76      8.06 o 
   4   0  19        0.17        3.86      6.19 o 
   5   0  19       16.26       16.15      7.40 o 
   6   0  19        0.49        6.30     11.26 o 
   7   0  19       87.91       96.25     23.54 o 
   8   0  19        4.52       11.11     24.11 o 
  -6   1  19       43.66       53.14     11.45 o 
  -5   1  19        3.32       -3.12      8.58 o 
  -4   1  19      169.38      196.99     22.79 o 
  -3   1  19      418.57      427.78     19.66 o 
  -2   1  19      663.39      652.23     24.62 o 
  -1   1  19      136.61      143.38     10.36 o 
   0   1  19     4749.51     4948.45    179.28 o 
   1   1  19      139.14      138.14      5.36 o 
   2   1  19      681.85      681.39     27.37 o 
   3   1  19      429.99      439.65     18.38 o 
   4   1  19      167.52      176.31     20.42 o 
   5   1  19        2.82        6.95      9.05 o 
   6   1  19       42.21       34.09     18.08 o 
   7   1  19        1.22       -9.98     19.96 o 
   8   1  19       12.93       26.18     24.86 o 
  -7   2  19        1.83       21.85     19.78 o 
  -6   2  19        8.63        0.12     10.85 o 
  -5   2  19      118.26      133.55     12.47 o 
  -4   2  19       84.01       80.61      9.06 o 
  -3   2  19       43.49       43.78      5.27 o 
  -2   2  19      406.13      417.22     17.25 o 
  -1   2  19      385.05      387.81     16.45 o 
   0   2  19      171.95      168.67      7.17 o 
   1   2  19      372.19      386.19     14.68 o 
   2   2  19      396.69      399.95     17.29 o 
   3   2  19       44.53       43.07      5.45 o 
   4   2  19       89.18       84.36      6.27 o 
   5   2  19      123.83      115.86     16.48 o 
   6   2  19        8.33        9.61     16.76 o 
   7   2  19        1.92        7.16     19.21 o 
  -7   3  19        1.20       -0.57     19.40 o 
  -6   3  19       39.23       26.75     16.57 o 
  -5   3  19       43.98       39.23      7.89 o 
  -4   3  19       67.22       74.04     12.70 o 
  -3   3  19      302.78      338.29     14.02 o 
  -2   3  19        0.83        2.31      3.83 o 
  -1   3  19      564.94      610.31     25.89 o 
   0   3  19     1151.47     1131.64     41.18 o 
   1   3  19      581.16      630.28     22.72 o 
   2   3  19        1.06       -5.46      6.05 o 
   3   3  19      290.64      291.37     16.56 o 
   4   3  19       68.85       46.03      9.09 o 
   5   3  19       45.13       54.59     10.51 o 
   6   3  19       39.06       33.16      9.55 o 
   7   3  19        1.18       -3.17     14.04 o 
  -7   4  19       10.73       10.17     21.47 o 
  -6   4  19       33.36       22.47     11.85 o 
  -5   4  19       43.31       42.29      7.08 o 
  -4   4  19       67.25       73.46     10.25 o 
  -3   4  19       86.84       92.45      8.75 o 
  -2   4  19      193.51      193.94     11.64 o 
  -1   4  19      259.27      252.14     24.21 o 
   0   4  19        0.04       -0.58      3.96 o 
   1   4  19      251.33      264.31     10.44 o 
   2   4  19      201.83      225.03      9.01 o 
   3   4  19       85.12       79.82     17.35 o 
   4   4  19       67.44       49.12     12.13 o 
   5   4  19       42.41       38.59      8.99 o 
   6   4  19       32.70       12.78      9.76 o 
   7   4  19       11.16        8.25     15.21 o 
  -6   5  19       20.00       16.21     12.59 o 
  -5   5  19       60.06       64.98     10.92 o 
  -4   5  19        3.39        4.17      6.22 o 
  -3   5  19       76.12       76.75      7.18 o 
  -2   5  19      235.63      232.34     11.16 o 
  -1   5  19      196.57      197.88     24.79 o 
   0   5  19      309.17      309.85     14.39 o 
   1   5  19      191.85      201.64      8.69 o 
   2   5  19      235.99      233.17     13.01 o 
   3   5  19       74.51       70.27     10.21 o 
   4   5  19        3.18        2.09      7.01 o 
   5   5  19       60.89       49.87      9.38 o 
   6   5  19       20.65       14.76     10.54 o 
  -6   6  19        6.86       21.69     11.08 o 
  -5   6  19       21.48       34.67      9.49 o 
  -4   6  19       50.43       65.86      8.67 o 
  -3   6  19       39.11       15.37      6.44 o 
  -2   6  19       67.03       55.89      7.53 o 
  -1   6  19      110.25       96.90      7.09 o 
   0   6  19      571.98      568.08     24.14 o 
   1   6  19      115.34      116.80     10.38 o 
   2   6  19       69.32       45.91      7.36 o 
   3   6  19       38.96       27.29      7.36 o 
   4   6  19       50.26       36.94     13.40 o 
   5   6  19       21.54       27.20     10.16 o 
   6   6  19        7.03        2.27     11.41 o 
  -5   7  19       15.16       17.76     10.76 o 
  -4   7  19       59.17       66.14     13.81 o 
  -3   7  19        3.03       -6.51      7.66 o 
  -2   7  19       40.24       37.11      6.78 o 
  -1   7  19      135.08      126.87      9.73 o 
   0   7  19       10.01       14.17      6.18 o 
   1   7  19      135.40      146.54     47.56 o 
   2   7  19       39.14       29.53      9.41 o 
   3   7  19        2.67        7.68      8.18 o 
   4   7  19       58.11       60.53     10.23 o 
   5   7  19       15.51       10.85     10.61 o 
  -5   8  19        3.13       -0.75     19.78 o 
  -4   8  19        0.20       -0.41     10.29 o 
  -3   8  19       15.01       15.46      9.42 o 
  -2   8  19        3.09        3.81      8.29 o 
  -1   8  19       19.36       11.88      7.91 o 
   0   8  19       18.59       37.06      9.76 o 
   1   8  19       18.09       24.94      9.37 o 
   2   8  19        3.08       16.38     22.70 o 
   3   8  19       14.94       16.40      9.63 o 
   4   8  19        0.26        4.88     11.45 o 
   5   8  19        2.97        5.09     19.21 o 
  -3   9  19       22.75       20.25     13.08 o 
  -2   9  19       11.40        8.73     10.54 o 
  -1   9  19       76.06       62.94     26.56 o 
   0   9  19        2.97        2.42     10.53 o 
   1   9  19       74.84       79.26     27.88 o 
   2   9  19       10.85        8.96     11.67 o 
   3   9  19       22.70       15.91     13.05 o 
  -1  10  19        4.50       19.13     23.07 o 
   0  10  19        5.16       12.89     16.57 o 
   1  10  19        4.56       10.67     16.39 o 
   2  10  19        6.37        7.16     21.47 o 
   0   0  20     1436.82     1478.41     68.81 o 
   1   0  20     2689.06     2726.80     97.48 o 
   2   0  20        0.03        2.82      3.12 o 
   3   0  20      396.92      442.23     22.24 o 
   4   0  20      303.14      302.04     26.70 o 
   5   0  20       46.59       42.51      8.12 o 
   6   0  20       33.52       59.95     12.65 o 
   7   0  20        0.77       16.01     21.47 o 
  -6   1  20        5.32       -3.49     11.12 o 
  -5   1  20      118.89      125.18     12.39 o 
  -4   1  20      673.39      672.95     41.52 o 
  -3   1  20      258.91      270.86     14.82 o 
  -2   1  20      200.00      221.40     11.18 o 
  -1   1  20      732.69      740.21     27.37 o 
   0   1  20       40.08       53.83      3.58 o 
   1   1  20      716.67      731.86     24.40 o 
   2   1  20      192.90      199.63      9.76 o 
   3   1  20      263.54      287.66     12.63 o 
   4   1  20      679.01      730.38     30.02 o 
   5   1  20      116.50      140.27     14.41 o 
   6   1  20        5.57       20.34     17.89 o 
   7   1  20      133.29      146.35     25.80 o 
  -7   2  20       18.66        8.29     20.15 o 
  -6   2  20       19.88        9.04     11.05 o 
  -5   2  20      123.86      135.24     12.50 o 
  -4   2  20       79.11       86.62      7.47 o 
  -3   2  20      743.18      760.46     30.92 o 
  -2   2  20       95.00       87.35      5.43 o 
  -1   2  20       79.26       85.02      8.65 o 
   0   2  20       13.53       18.38      3.00 o 
   1   2  20       81.57       90.63      4.65 o 
   2   2  20       92.52       89.39      5.54 o 
   3   2  20      748.96      733.11     31.06 o 
   4   2  20       80.86       71.92      6.34 o 
   5   2  20      123.14      104.95     12.43 o 
   6   2  20       20.33       15.44     16.76 o 
   7   2  20       17.59       20.72     20.53 o 
  -7   3  20       10.25       10.55     20.34 o 
  -6   3  20       24.38       18.12     11.71 o 
  -5   3  20       54.82       71.33     12.28 o 
  -4   3  20      555.84      586.82     25.63 o 
  -3   3  20      254.91      264.51     19.90 o 
  -2   3  20      563.41      579.03     23.47 o 
  -1   3  20      382.15      395.15     16.90 o 
   0   3  20        4.76        2.15      3.24 o 
   1   3  20      391.24      389.06     14.75 o 
   2   3  20      569.60      542.89     20.75 o 
   3   3  20      254.46      260.69     12.09 o 
   4   3  20      547.27      503.97     33.96 o 
   5   3  20       54.94       48.52      8.52 o 
   6   3  20       24.11       23.16      9.58 o 
   7   3  20       10.71       -9.59     15.02 o 
  -7   4  20        4.54        6.78     21.66 o 
  -6   4  20       24.73       23.31     11.98 o 
  -5   4  20       14.69       15.79     10.43 o 
  -4   4  20       57.68       63.88      6.64 o 
  -3   4  20      110.55      102.47     16.34 o 
  -2   4  20       83.65       85.80      7.23 o 
  -1   4  20      122.84      105.31      7.18 o 
   0   4  20       27.87       27.40      4.27 o 
   1   4  20      117.34      109.75      7.47 o 
   2   4  20       81.02       85.59      5.45 o 
   3   4  20      113.12      104.83     12.18 o 
   4   4  20       55.31       50.47      8.92 o 
   5   4  20       16.21       20.88      8.81 o 
   6   4  20       25.59       24.43     10.85 o 
   7   4  20        4.46       -6.42     15.46 o 
  -6   5  20       28.58       33.90     13.94 o 
  -5   5  20       52.88       72.78      9.52 o 
  -4   5  20        8.86       12.94      6.52 o 
  -3   5  20       56.33       52.38      6.66 o 
  -2   5  20       33.97       25.13      5.39 o 
  -1   5  20      293.54      287.77     12.51 o 
   0   5  20        1.21        4.98      4.74 o 
   1   5  20      284.99      249.76     14.92 o 
   2   5  20       33.22       26.58      9.37 o 
   3   5  20       57.81       45.98      7.34 o 
   4   5  20        8.32        2.76      7.23 o 
   5   5  20       54.10       60.72     17.08 o 
   6   5  20       28.62       26.42     11.29 o 
  -6   6  20        4.86       11.91     14.10 o 
  -5   6  20       16.19       24.24     11.97 o 
  -4   6  20       52.79       38.29      7.48 o 
  -3   6  20        7.12        2.29      6.44 o 
  -2   6  20      106.33       91.35      9.27 o 
  -1   6  20      313.41      320.25     32.95 o 
   0   6  20      448.96      474.21     30.01 o 
   1   6  20      312.80      327.46     41.53 o 
   2   6  20      110.10      125.26      9.11 o 
   3   6  20        7.51        4.96      8.33 o 
   4   6  20       51.03       41.98     10.53 o 
   5   6  20       15.32        2.17     10.21 o 
   6   6  20        5.04        7.57     11.72 o 
  -5   7  20        2.21        7.52     13.45 o 
  -4   7  20        2.92        7.37      9.19 o 
  -3   7  20       70.40       70.98     10.35 o 
  -2   7  20       60.83       75.03     10.14 o 
  -1   7  20       78.05       66.32      7.22 o 
   0   7  20      102.12      106.03      8.16 o 
   1   7  20       78.49       53.45     10.13 o 
   2   7  20       61.21       64.83     10.38 o 
   3   7  20       67.16       64.88      9.00 o 
   4   7  20        3.40       -2.86      9.29 o 
   5   7  20        2.19        1.02     10.72 o 
  -4   8  20        6.25       -2.48     10.61 o 
  -3   8  20       10.94       -1.72      9.37 o 
  -2   8  20       18.65        8.95      8.65 o 
  -1   8  20        7.98        1.25      7.27 o 
   0   8  20        6.04       25.08      9.73 o 
   1   8  20        7.36       13.56      9.77 o 
   2   8  20       19.20       16.17     19.31 o 
   3   8  20       11.08       15.93     12.90 o 
   4   8  20        6.18       12.55     10.80 o 
  -3   9  20        3.10       10.29     10.60 o 
  -2   9  20        4.58        5.15     10.34 o 
  -1   9  20        5.15       16.05     28.44 o 
   0   9  20       14.33       19.19     11.77 o 
   1   9  20        4.91        6.66     11.54 o 
   2   9  20        4.39        1.79     12.38 o 
   3   9  20        3.21        7.22     13.87 o 
  -1  10  20        1.86      -20.72     20.72 o 
   0  10  20        9.88       17.44     16.76 o 
   1  10  20        1.74       -0.57     22.60 o 
   1   0  21       42.32       30.72      3.44 o 
   2   0  21        3.87        0.07      3.21 o 
   3   0  21      328.14      339.33     17.72 o 
   4   0  21      865.80      886.49     43.01 o 
   5   0  21        0.18       -0.03      7.78 o 
   6   0  21        6.36        4.61     12.09 o 
   7   0  21       45.95       45.96     22.60 o 
  -7   1  21        1.89        0.94     22.79 o 
  -6   1  21       50.25       44.78     12.81 o 
  -5   1  21       78.13       56.66     10.39 o 
  -4   1  21      235.76      244.01     17.24 o 
  -3   1  21      249.29      250.92     11.72 o 
  -2   1  21      504.82      496.01     18.77 o 
  -1   1  21      705.17      685.03     25.40 o 
   0   1  21       22.15       21.39      4.40 o 
   1   1  21      717.84      682.13     25.39 o 
   2   1  21      506.52      496.01     20.81 o 
   3   1  21      245.09      242.10     11.51 o 
   4   1  21      243.98      251.11     12.02 o 
   5   1  21       75.95      106.79     11.77 o 
   6   1  21       49.87       18.46     18.65 o 
   7   1  21        1.56       -3.96     22.04 o 
  -7   2  21        2.72       -6.40     20.15 o 
  -6   2  21       27.82       19.43     13.94 o 
  -5   2  21       54.95       32.77     10.05 o 
  -4   2  21        6.89       10.27      6.26 o 
  -3   2  21      141.49      125.10      9.52 o 
  -2   2  21      526.24      538.73     22.97 o 
  -1   2  21        5.97       -2.73      3.24 o 
   0   2  21       97.38      111.94      5.52 o 
   1   2  21        6.71        4.29      3.47 o 
   2   2  21      522.15      564.77     23.05 o 
   3   2  21      144.46      145.05      7.67 o 
   4   2  21        6.21        5.04      5.21 o 
   5   2  21       56.27       41.03     15.92 o 
   6   2  21       27.46       32.96     18.08 o 
   7   2  21        2.76        9.61     20.72 o 
  -7   3  21       19.72       13.18     21.10 o 
  -6   3  21       26.49       38.37     12.45 o 
  -5   3  21       13.34       12.00      8.07 o 
  -4   3  21       55.79       77.03     15.14 o 
  -3   3  21      346.53      370.57     18.60 o 
  -2   3  21      134.29      140.69      7.16 o 
  -1   3  21      675.73      679.97     27.89 o 
   0   3  21      470.96      439.05     16.81 o 
   1   3  21      683.28      658.27     24.42 o 
   2   3  21      131.68      113.67      7.00 o 
   3   3  21      351.60      388.52     16.58 o 
   4   3  21       56.21       81.30     10.14 o 
   5   3  21       15.18       11.14      8.09 o 
   6   3  21       26.65       48.09     13.17 o 
   7   3  21       19.47        6.55     15.69 o 
  -7   4  21       34.07       42.76     22.60 o 
  -6   4  21       16.13        2.07     17.33 o 
  -5   4  21        7.42       14.72      9.82 o 
  -4   4  21       17.92       21.74      6.13 o 
  -3   4  21      137.59      134.30     12.86 o 
  -2   4  21      162.57      161.48     15.88 o 
  -1   4  21      397.61      397.98     20.36 o 
   0   4  21     1093.18     1028.75     48.75 o 
   1   4  21      390.48      391.67     15.18 o 
   2   4  21      166.82      176.35      7.83 o 
   3   4  21      139.67      134.95      9.48 o 
   4   4  21       17.93       11.07      7.32 o 
   5   4  21        7.46        8.62      8.74 o 
   6   4  21       15.56        9.62     10.03 o 
   7   4  21       34.17       58.47     16.70 o 
  -6   5  21        3.69       19.22     13.24 o 
  -5   5  21        9.75       13.39      7.70 o 
  -4   5  21      105.63       97.02     13.71 o 
  -3   5  21       67.51       71.79      6.64 o 
  -2   5  21      360.92      394.57     17.38 o 
  -1   5  21       32.39       25.38      5.23 o 
   0   5  21      382.53      403.07     20.82 o 
   1   5  21       33.54       41.15     10.25 o 
   2   5  21      357.40      390.67     17.02 o 
   3   5  21       66.16       53.73      7.78 o 
   4   5  21      105.28       99.66      9.23 o 
   5   5  21        9.20       -1.66      8.94 o 
   6   5  21        3.74        5.83     10.73 o 
  -6   6  21        3.72       17.75     14.64 o 
  -5   6  21        4.72       20.55      9.67 o 
  -4   6  21       37.95       36.83      7.45 o 
  -3   6  21       79.33       71.14      7.51 o 
  -2   6  21       22.42       10.41      5.86 o 
  -1   6  21      177.22      167.55     11.23 o 
   0   6  21        7.84        6.18      6.72 o 
   1   6  21      178.98      209.29     11.76 o 
   2   6  21       20.89       19.67      9.20 o 
   3   6  21       80.49       69.46     13.42 o 
   4   6  21       37.69       26.97      8.75 o 
   5   6  21        4.81       -0.01     10.34 o 
   6   6  21        3.85       -4.48     12.03 o 
  -5   7  21       40.32       61.94     20.47 o 
  -4   7  21        3.57       15.11      9.15 o 
  -3   7  21        3.21       -3.49      7.23 o 
  -2   7  21       13.09       23.40      6.87 o 
  -1   7  21       58.69       59.02      7.27 o 
   0   7  21      113.74       97.08     12.45 o 
   1   7  21       58.18       45.96      9.67 o 
   2   7  21       13.39       15.53     13.66 o 
   3   7  21        3.48        4.53      8.48 o 
   4   7  21        3.60       -5.42      9.63 o 
   5   7  21       40.49       37.22     11.49 o 
  -4   8  21       13.34        8.11     10.56 o 
  -3   8  21       20.77       20.18      9.60 o 
  -2   8  21        6.73        9.43      8.82 o 
  -1   8  21       28.52       35.99     10.17 o 
   0   8  21       99.49       64.94     11.32 o 
   1   8  21       29.71       48.92     16.57 o 
   2   8  21        6.76       -4.84     28.06 o 
   3   8  21       21.06       35.45     12.30 o 
   4   8  21       13.15       14.37     10.86 o 
  -3   9  21        8.80        2.76     10.71 o 
  -2   9  21       29.33       40.55     16.48 o 
  -1   9  21        5.52       39.89     12.28 o 
   0   9  21        0.01       21.91     17.52 o 
   1   9  21        5.51       -6.19     13.66 o 
   2   9  21       28.12       33.11     16.48 o 
   3   9  21        8.94       19.40     27.22 o 
   0  10  21        3.18       -3.96     20.72 o 
   1  10  21        0.41       -4.71     21.28 o 
   0   0  22     1259.59     1449.29     67.54 o 
   1   0  22      120.60      101.16      5.52 o 
   2   0  22      315.86      322.76     12.70 o 
   3   0  22      187.26      218.25     12.40 o 
   4   0  22      410.03      443.14     22.92 o 
   5   0  22      105.60      109.56      9.97 o 
   6   0  22        3.83       -5.33     12.26 o 
   7   0  22        0.21       -2.64     22.04 o 
  -7   1  22       10.91       19.40     22.98 o 
  -6   1  22       23.72       17.67     10.11 o 
  -5   1  22        3.48        3.39     13.28 o 
  -4   1  22        7.94        3.73      6.63 o 
  -3   1  22      232.81      237.24     11.38 o 
  -2   1  22        3.08        4.80      3.39 o 
  -1   1  22       32.38       29.98      3.86 o 
   0   1  22      217.32      225.19      9.17 o 
   1   1  22       32.62       41.98      3.56 o 
   2   1  22        3.10        3.09      3.77 o 
   3   1  22      227.10      234.97     17.43 o 
   4   1  22        7.30        7.53      5.49 o 
   5   1  22        3.43        8.95     12.34 o 
   6   1  22       23.51       13.00     19.21 o 
   7   1  22       11.24       23.36     23.17 o 
  -7   2  22        4.80        1.70     21.47 o 
  -6   2  22       33.97       33.87     14.79 o 
  -5   2  22        6.05        4.59      9.72 o 
  -4   2  22      113.40      105.54     13.12 o 
  -3   2  22      583.77      534.87     26.97 o 
  -2   2  22      929.51      941.47     37.95 o 
  -1   2  22      541.03      581.82     21.62 o 
   0   2  22      379.85      369.78     14.16 o 
   1   2  22      552.30      582.47     24.23 o 
   2   2  22      908.47      909.18     37.98 o 
   3   2  22      576.46      549.58     23.02 o 
   4   2  22      110.14      101.48      7.32 o 
   5   2  22        6.40        0.79      9.95 o 
   6   2  22       33.03       42.00     19.02 o 
   7   2  22        4.45      -10.74     21.28 o 
  -7   3  22       25.25       17.14     22.04 o 
  -6   3  22        9.09        1.68     12.32 o 
  -5   3  22       19.61        5.50     10.18 o 
  -4   3  22      107.14       96.61      8.76 o 
  -3   3  22     1134.52     1158.78     46.57 o 
  -2   3  22      161.90      159.05      8.41 o 
  -1   3  22      171.89      170.17      8.95 o 
   0   3  22      278.91      274.57     11.11 o 
   1   3  22      179.73      197.49      8.67 o 
   2   3  22      160.67      168.44     14.38 o 
   3   3  22     1133.69     1119.95     46.64 o 
   4   3  22      106.30      102.20     11.25 o 
   5   3  22       19.64       19.27     10.29 o 
   6   3  22        8.73        7.26     12.90 o 
   7   3  22       25.47        6.03     16.38 o 
  -7   4  22        5.77        9.98     22.23 o 
  -6   4  22        7.57        2.83     17.89 o 
  -5   4  22      110.06      148.62     13.81 o 
  -4   4  22       20.26        6.91      6.07 o 
  -3   4  22        0.01        1.07      5.24 o 
  -2   4  22      195.86      191.10      9.72 o 
  -1   4  22      575.46      572.49     23.62 o 
   0   4  22      162.07      146.37      9.95 o 
   1   4  22      588.56      545.23     23.48 o 
   2   4  22      190.00      198.44      8.72 o 
   3   4  22        0.05       -2.02      6.37 o 
   4   4  22       20.05       10.51      7.59 o 
   5   4  22      110.34      105.73     11.09 o 
   6   4  22        7.18        2.40     10.48 o 
   7   4  22        5.97        4.33     22.79 o 
  -6   5  22       26.38       15.76     13.51 o 
  -5   5  22        7.66       22.53      9.30 o 
  -4   5  22       50.06       55.65      7.36 o 
  -3   5  22       60.89       54.49      6.59 o 
  -2   5  22      129.23      128.34      8.09 o 
  -1   5  22       29.78       43.99     12.10 o 
   0   5  22      496.02      528.40     26.10 o 
   1   5  22       29.85       16.40      5.24 o 
   2   5  22      133.04      130.95      7.95 o 
   3   5  22       58.70       43.17      7.64 o 
   4   5  22       46.96       39.89      8.45 o 
   5   5  22        7.29       -5.69      9.44 o 
   6   5  22       26.75        3.16     11.74 o 
  -6   6  22        5.56       32.58     21.10 o 
  -5   6  22        5.99       16.56     11.41 o 
  -4   6  22       26.59       20.88      7.64 o 
  -3   6  22       25.07       17.50      6.62 o 
  -2   6  22      151.88      157.62     10.44 o 
  -1   6  22       90.77       96.27     13.32 o 
   0   6  22        0.84        5.22      5.75 o 
   1   6  22       90.35       80.17      8.22 o 
   2   6  22      153.42      153.59     30.14 o 
   3   6  22       25.39       17.12      7.99 o 
   4   6  22       26.26        7.41      8.45 o 
   5   6  22        6.10       -3.85     11.78 o 
   6   6  22        5.78      -12.95     12.95 o 
  -5   7  22        2.48       16.08     23.46 o 
  -4   7  22       22.98        8.88      9.33 o 
  -3   7  22       33.54       33.99      7.76 o 
  -2   7  22       14.49        5.19      6.96 o 
  -1   7  22       19.28       29.21      6.71 o 
   0   7  22       41.83       31.76      6.93 o 
   1   7  22       18.88       33.36      9.27 o 
   2   7  22       14.37        8.12     10.31 o 
   3   7  22       33.10       29.67     11.49 o 
   4   7  22       22.82       11.55      9.99 o 
   5   7  22        2.42       11.05     11.33 o 
  -4   8  22        3.20        1.81     10.92 o 
  -3   8  22       14.09       16.10      9.66 o 
  -2   8  22        6.94        2.43      9.06 o 
  -1   8  22       15.03       34.38     11.69 o 
   0   8  22        0.01       17.20     11.58 o 
   1   8  22       13.97       13.92     13.00 o 
   2   8  22        7.70       14.79     11.38 o 
   3   8  22       14.40       36.99     12.79 o 
   4   8  22        3.41        2.56     20.72 o 
  -3   9  22        3.45      -13.67     13.67 o 
  -2   9  22        2.95        3.19     10.56 o 
  -1   9  22        1.85       20.70     12.63 o 
   0   9  22        9.06       12.22     11.79 o 
   1   9  22        1.86        7.91     11.71 o 
   2   9  22        3.11       10.18     13.06 o 
   3   9  22        3.54       45.58     24.67 o 
   1   0  23        4.16        0.25      2.95 o 
   2   0  23      136.75      141.28      7.14 o 
   3   0  23      388.45      444.80     22.57 o 
   4   0  23      194.18      184.19     11.83 o 
   5   0  23       80.12       92.39     10.03 o 
   6   0  23        0.49       -1.40     12.05 o 
   7   0  23        4.83        8.85     23.92 o 
  -7   1  23        7.15        8.10     24.49 o 
  -6   1  23        2.06       -3.81     10.30 o 
  -5   1  23      155.25      166.56     30.65 o 
  -4   1  23        7.62        7.13      6.65 o 
  -3   1  23      235.06      290.76     25.42 o 
  -2   1  23      186.88      176.01     12.67 o 
  -1   1  23      497.84      469.20     18.28 o 
   0   1  23       42.44       47.13      6.56 o 
   1   1  23      502.80      492.78     18.13 o 
   2   1  23      182.65      183.09      8.89 o 
   3   1  23      230.01      224.92     18.36 o 
   4   1  23        7.90        4.03      5.52 o 
   5   1  23      153.08      187.07     32.58 o 
   6   1  23        2.39        9.42     19.96 o 
   7   1  23        7.04        0.38     23.36 o 
  -7   2  23        7.22       16.57     21.85 o 
  -6   2  23      125.83      112.71     14.85 o 
  -5   2  23       22.40       25.49     10.45 o 
  -4   2  23      174.81      162.32     14.57 o 
  -3   2  23      406.38      428.07     21.24 o 
  -2   2  23      228.85      240.17     10.30 o 
  -1   2  23      509.11      515.22     19.48 o 
   0   2  23      131.48      131.02      6.30 o 
   1   2  23      503.22      509.56     21.60 o 
   2   2  23      234.44      260.36     11.60 o 
   3   2  23      406.95      410.36     25.15 o 
   4   2  23      175.92      195.90     14.19 o 
   5   2  23       21.55       26.24     14.50 o 
   6   2  23      125.88      137.68     22.41 o 
   7   2  23        7.21       14.88     22.41 o 
  -7   3  23        3.58       -2.83     22.60 o 
  -6   3  23       33.85       35.74     13.11 o 
  -5   3  23       48.32       53.12     11.25 o 
  -4   3  23        3.18        4.50      6.97 o 
  -3   3  23       84.94       85.98     11.80 o 
  -2   3  23        9.60        3.64      4.36 o 
  -1   3  23      595.31      577.01     21.69 o 
   0   3  23       86.82       90.68     11.09 o 
   1   3  23      589.27      570.50     24.18 o 
   2   3  23        8.24        6.17      4.57 o 
   3   3  23       85.35      104.17      6.87 o 
   4   3  23        3.26        7.63      8.95 o 
   5   3  23       45.25       44.17     11.65 o 
   6   3  23       33.81       42.24     14.66 o 
   7   3  23        3.45      -11.52     16.77 o 
  -6   4  23        6.75        7.70     13.25 o 
  -5   4  23       18.00       22.47     14.33 o 
  -4   4  23       76.78       87.57      9.24 o 
  -3   4  23       16.21        4.49      5.45 o 
  -2   4  23      652.98      683.84     27.78 o 
  -1   4  23      228.95      242.48     16.20 o 
   0   4  23      118.67      116.20      7.19 o 
   1   4  23      227.89      242.39     11.49 o 
   2   4  23      651.17      647.88     27.88 o 
   3   4  23       19.59       19.64     10.69 o 
   4   4  23       78.69       97.20      9.40 o 
   5   4  23       17.65       15.72      9.47 o 
   6   4  23        6.89        0.81     10.71 o 
  -6   5  23       23.79       35.34     14.03 o 
  -5   5  23       10.82       40.37     18.40 o 
  -4   5  23       29.76       45.20      8.89 o 
  -3   5  23       37.56       29.14      6.34 o 
  -2   5  23      320.83      326.41     14.90 o 
  -1   5  23       81.54       75.96      6.67 o 
   0   5  23      177.42      199.79     11.91 o 
   1   5  23       82.53       77.86      6.47 o 
   2   5  23      325.81      318.65     17.09 o 
   3   5  23       36.86       20.65      7.58 o 
   4   5  23       30.11       40.43     10.15 o 
   5   5  23       10.51       -5.13      9.76 o 
   6   5  23       24.30        6.97     11.62 o 
  -6   6  23        9.11        1.32     20.91 o 
  -5   6  23       28.96       56.57     18.27 o 
  -4   6  23       22.35       23.32      7.87 o 
  -3   6  23        8.56       10.83      6.74 o 
  -2   6  23       28.82       29.05      6.39 o 
  -1   6  23       53.41       69.74      6.86 o 
   0   6  23       98.02      103.78      7.55 o 
   1   6  23       50.26       53.92      7.99 o 
   2   6  23       28.60       19.00     19.78 o 
   3   6  23        8.60        8.34      8.14 o 
   4   6  23       22.32       13.14      9.10 o 
   5   6  23       29.70       10.80     11.13 o 
   6   6  23        9.32       22.43     19.49 o 
  -5   7  23       14.44       29.41     13.19 o 
  -4   7  23        2.73       -2.44      9.71 o 
  -3   7  23       14.15       13.02      7.87 o 
  -2   7  23       53.24       44.16      7.70 o 
  -1   7  23        5.89        9.02      6.83 o 
   0   7  23        0.00        0.40      7.59 o 
   1   7  23        5.28        4.59      9.61 o 
   2   7  23       53.60       30.98     11.18 o 
   3   7  23       13.90       -3.23     10.83 o 
   4   7  23        2.60        8.25     10.17 o 
   5   7  23       13.99        4.35     12.49 o 
  -4   8  23       17.63       15.20     11.44 o 
  -3   8  23       13.96       38.89     10.30 o 
  -2   8  23        6.71        0.89      8.36 o 
  -1   8  23       66.32       89.93      9.23 o 
   0   8  23        0.36        7.29     10.27 o 
   1   8  23       66.79       55.34     11.81 o 
   2   8  23        6.64       -3.03     12.33 o 
   3   8  23       14.09       28.71     14.41 o 
   4   8  23       17.81        9.37     14.29 o 
  -3   9  23        1.29       15.30     14.39 o 
  -2   9  23       52.74       34.13     12.69 o 
  -1   9  23        2.53       12.60     12.36 o 
   0   9  23        0.57        2.33     12.06 o 
   1   9  23        2.45       20.45     13.47 o 
   2   9  23       51.64       81.77     15.07 o 
   3   9  23        1.38       -5.09     24.86 o 
   0   0  24      368.43      382.85     18.84 o 
   1   0  24       22.78       15.23      3.72 o 
   2   0  24       36.61       35.78      4.08 o 
   3   0  24       14.06       10.95      5.57 o 
   4   0  24       25.55       13.58      9.59 o 
   5   0  24       87.08      104.67     10.41 o 
   6   0  24        0.48        6.05     13.39 o 
   7   0  24        1.06       -1.13     24.67 o 
  -7   1  24        3.74        7.72     25.62 o 
  -6   1  24       18.96       14.28     10.86 o 
  -5   1  24       47.58       24.91      8.83 o 
  -4   1  24       23.87       39.37      7.55 o 
  -3   1  24      516.21      533.53     28.69 o 
  -2   1  24       17.16       12.68      4.43 o 
  -1   1  24      228.40      231.09     11.00 o 
   0   1  24      162.44      146.97      6.79 o 
   1   1  24      224.23      228.72      9.43 o 
   2   1  24       15.55       15.73      4.43 o 
   3   1  24      520.09      518.94     22.39 o 
   4   1  24       25.32       30.05      6.05 o 
   5   1  24       49.94       52.94     10.90 o 
   6   1  24       19.09        0.38     20.72 o 
   7   1  24        3.65       -2.64     23.36 o 
  -6   2  24       13.23        2.29     12.58 o 
  -5   2  24       35.41       23.27     10.45 o 
  -4   2  24      100.60      112.16     11.65 o 
  -3   2  24      469.87      513.38     24.75 o 
  -2   2  24      989.49     1067.82     39.12 o 
  -1   2  24      584.77      583.81     21.47 o 
   0   2  24       65.54       63.34      7.78 o 
   1   2  24      584.22      546.76     23.76 o 
   2   2  24      987.96     1042.26     43.22 o 
   3   2  24      469.15      478.01     21.30 o 
   4   2  24      102.84      112.70      7.84 o 
   5   2  24       34.01       52.82     12.15 o 
   6   2  24       12.38       25.24     19.59 o 
   7   2  24        6.59       29.38     23.36 o 
  -7   3  24       15.98        3.20     23.17 o 
  -6   3  24       26.85       14.82     13.25 o 
  -5   3  24        5.84       11.49     10.79 o 
  -4   3  24       66.91       52.76      7.73 o 
  -3   3  24      430.92      431.86     21.51 o 
  -2   3  24       24.10       27.78      4.81 o 
  -1   3  24      152.09      129.65      8.90 o 
   0   3  24       58.11       55.34      7.80 o 
   1   3  24      148.85      162.93      7.96 o 
   2   3  24       22.40        8.53      4.63 o 
   3   3  24      437.78      418.08     18.78 o 
   4   3  24       68.19       39.59     10.25 o 
   5   3  24        5.50        0.71     10.80 o 
   6   3  24       27.04       36.54     18.27 o 
   7   3  24       16.32        6.19     16.69 o 
  -6   4  24       31.00       31.91     13.98 o 
  -5   4  24       36.71       37.91     12.93 o 
  -4   4  24      100.69       79.92     12.58 o 
  -3   4  24      140.03      132.48      8.30 o 
  -2   4  24      133.75      125.49      7.95 o 
  -1   4  24       13.36       10.27      5.03 o 
   0   4  24       64.75       64.72      8.05 o 
   1   4  24       15.55       27.44      6.59 o 
   2   4  24      129.40      136.87     11.13 o 
   3   4  24      141.91      140.23     20.84 o 
   4   4  24      102.77      112.90      9.73 o 
   5   4  24       37.64       25.60     10.00 o 
   6   4  24       30.60        9.47     11.63 o 
  -6   5  24       13.99       16.76     20.72 o 
  -5   5  24       49.23       71.87     13.79 o 
  -4   5  24       71.18       89.43      8.43 o 
  -3   5  24       11.34       13.54      6.32 o 
  -2   5  24       34.80       22.56      5.94 o 
  -1   5  24       13.95       15.15      5.67 o 
   0   5  24       38.14       29.58      6.74 o 
   1   5  24       15.33       11.89      5.48 o 
   2   5  24       33.40       39.52     10.78 o 
   3   5  24       10.58        6.31      7.58 o 
   4   5  24       68.44       74.85      9.69 o 
   5   5  24       48.23       40.11     10.35 o 
   6   5  24       13.83        9.68     11.69 o 
  -5   6  24       10.59       40.65     13.52 o 
  -4   6  24       22.21       22.41      8.92 o 
  -3   6  24       32.09       27.29      7.29 o 
  -2   6  24       41.45       48.09      6.93 o 
  -1   6  24       54.58       55.17     13.35 o 
   0   6  24      311.55      300.50     26.44 o 
   1   6  24       54.02       52.45      7.56 o 
   2   6  24       43.55       40.70     22.79 o 
   3   6  24       33.85       31.02     14.03 o 
   4   6  24       23.04       17.75      9.59 o 
   5   6  24       10.81        6.20     10.70 o 
  -5   7  24        3.28       31.56     37.86 o 
  -4   7  24        2.83       -2.13     10.14 o 
  -3   7  24       32.72       28.22      8.37 o 
  -2   7  24       25.66       12.22      7.30 o 
  -1   7  24       15.87       17.05      7.15 o 
   0   7  24        1.33        5.61      8.05 o 
   1   7  24       14.99       20.82     10.16 o 
   2   7  24       24.73       23.19     11.30 o 
   3   7  24       33.36       42.68     12.38 o 
   4   7  24        2.66       -1.07     13.07 o 
   5   7  24        3.25       10.70     16.28 o 
  -4   8  24        3.26        5.20     11.16 o 
  -3   8  24       16.03        3.13     10.36 o 
  -2   8  24        7.84       13.60      8.75 o 
  -1   8  24        6.50       21.95      8.41 o 
   0   8  24        2.43       11.81     11.18 o 
   1   8  24        6.89        5.76     11.12 o 
   2   8  24        8.13       23.73     12.62 o 
   3   8  24       16.35        7.01     13.38 o 
   4   8  24        3.52      -23.92     25.05 o 
  -2   9  24        4.22        1.15     11.32 o 
  -1   9  24        2.76       17.99     14.60 o 
   0   9  24       17.51       29.77     12.67 o 
   1   9  24        2.85        2.21     13.08 o 
   2   9  24        4.26       -3.57     13.38 o 
   1   0  25      123.25      120.26      6.18 o 
   2   0  25      739.00      773.33     32.09 o 
   3   0  25        2.06        5.11      5.82 o 
   4   0  25      263.61      270.78     26.87 o 
   5   0  25        0.42        9.49      8.57 o 
   6   0  25       36.57       54.34     14.25 o 
   7   0  25       23.22       29.38     26.56 o 
  -7   1  25       24.36       -7.72     25.80 o 
  -6   1  25        8.15        5.55     10.91 o 
  -5   1  25        6.33       11.51      8.89 o 
  -4   1  25      235.50      276.64     15.33 o 
  -3   1  25      111.81       96.74      8.15 o 
  -2   1  25      759.37      745.22     31.92 o 
  -1   1  25      104.69      107.81      8.84 o 
   0   1  25       12.77        8.40      3.61 o 
   1   1  25      110.37      130.83      6.21 o 
   2   1  25      763.05      757.17     31.27 o 
   3   1  25      111.65      101.72      7.00 o 
   4   1  25      232.77      229.55     12.29 o 
   5   1  25        6.59        4.52     10.36 o 
   6   1  25        8.51       -2.45     20.72 o 
   7   1  25       24.00       18.83     24.11 o 
  -7   2  25        8.80       25.99     17.36 o 
  -6   2  25       12.75       -8.03     12.98 o 
  -5   2  25       35.52       24.11     11.11 o 
  -4   2  25      221.92      222.29     17.99 o 
  -3   2  25       52.55       55.14      6.12 o 
  -2   2  25      148.08      144.99     12.19 o 
  -1   2  25      124.43      146.03      8.41 o 
   0   2  25        3.69        3.23      3.69 o 
   1   2  25      126.33      134.97      7.63 o 
   2   2  25      152.12      158.73      8.33 o 
   3   2  25       49.66       53.25      5.91 o 
   4   2  25      228.12      223.49     11.67 o 
   5   2  25       34.89       19.76     10.58 o 
   6   2  25       12.74        6.40     19.96 o 
   7   2  25        9.05       18.27     24.11 o 
  -7   3  25       21.34        6.78     23.54 o 
  -6   3  25        9.33        3.09     13.38 o 
  -5   3  25       61.87       72.83     12.39 o 
  -4   3  25      146.15      149.74     10.83 o 
  -3   3  25       86.12      100.48     11.65 o 
  -2   3  25       54.21       47.45     11.22 o 
  -1   3  25      770.84      774.88     29.21 o 
   0   3  25      121.06      111.35      6.93 o 
   1   3  25      768.05      793.32     32.65 o 
   2   3  25       53.35       48.05      5.49 o 
   3   3  25       83.69       88.72      7.00 o 
   4   3  25      147.35      137.02     13.48 o 
   5   3  25       61.22       42.08     12.14 o 
   6   3  25        9.62        8.43     14.86 o 
   7   3  25       20.91       18.65     24.11 o 
  -6   4  25       21.01       15.45     14.25 o 
  -5   4  25        0.24       12.98     12.60 o 
  -4   4  25       28.53       34.69      8.28 o 
  -3   4  25       64.34       60.58      6.55 o 
  -2   4  25      481.22      488.97     21.49 o 
  -1   4  25      240.85      242.29     11.78 o 
   0   4  25       19.29       15.60      8.94 o 
   1   4  25      242.27      246.20     11.79 o 
   2   4  25      480.41      505.46     21.45 o 
   3   4  25       62.36       55.54      8.00 o 
   4   4  25       29.98       19.20      8.72 o 
   5   4  25        0.35      -10.27     10.27 o 
   6   4  25       21.04       18.73     11.83 o 
  -6   5  25       10.61        3.20     21.10 o 
  -5   5  25        3.01        6.57     10.02 o 
  -4   5  25       22.81       42.83     14.58 o 
  -3   5  25       28.46       26.79      7.23 o 
  -2   5  25      198.57      206.97     10.86 o 
  -1   5  25       22.78       19.73      5.90 o 
   0   5  25      251.85      248.18     21.29 o 
   1   5  25       22.27       17.62      5.70 o 
   2   5  25      205.86      202.10     12.76 o 
   3   5  25       28.38       14.31      8.17 o 
   4   5  25       21.88       34.50     14.91 o 
   5   5  25        3.07        3.38     10.27 o 
   6   5  25       10.59        2.82     12.31 o 
  -5   6  25       34.93       54.40     19.21 o 
  -4   6  25       22.16       23.03      8.47 o 
  -3   6  25        1.03        1.85      7.34 o 
  -2   6  25       17.69       -3.68      6.42 o 
  -1   6  25        2.72        2.54      6.32 o 
   0   6  25        0.81        0.79      6.37 o 
   1   6  25        2.16       -5.85      7.20 o 
   2   6  25       18.94       18.29      9.68 o 
   3   6  25        0.74       -5.06     12.53 o 
   4   6  25       22.16        5.55      9.67 o 
   5   6  25       35.01       28.91     11.69 o 
  -5   7  25        6.32       67.81     21.85 o 
  -4   7  25        8.44        9.83      9.23 o 
  -3   7  25        3.25        0.15      7.92 o 
  -2   7  25        2.23        1.42      7.62 o 
  -1   7  25       38.88       43.37      8.05 o 
   0   7  25       14.87       26.24      8.15 o 
   1   7  25       37.92       21.76     13.75 o 
   2   7  25        2.27        4.85     10.94 o 
   3   7  25        2.99        6.11     12.26 o 
   4   7  25        8.25        8.61     12.79 o 
   5   7  25        6.17        3.60     15.79 o 
  -4   8  25        4.83       -0.94     19.96 o 
  -3   8  25        1.05       -0.77     10.73 o 
  -2   8  25       23.18       17.74      8.95 o 
  -1   8  25       38.70       31.02      8.65 o 
   0   8  25        2.42        9.01     11.21 o 
   1   8  25       38.47       23.63     11.58 o 
   2   8  25       23.10        7.51     13.19 o 
   3   8  25        1.01       11.12     13.62 o 
   4   8  25        5.08       19.59     26.37 o 
  -2   9  25       11.53       36.12     27.40 o 
  -1   9  25       16.09       26.86     13.45 o 
   0   9  25        4.54       13.87     12.75 o 
   1   9  25       16.02       15.34     18.18 o 
   2   9  25       11.40       38.61     23.36 o 
   0   0  26      313.42      319.41     16.30 o 
   1   0  26       27.55       32.69      4.26 o 
   2   0  26       22.02       16.08      4.84 o 
   3   0  26      299.38      336.98     18.00 o 
   4   0  26        1.54        2.58      6.72 o 
   5   0  26        7.95       11.73      8.71 o 
   6   0  26       22.55       29.38     22.98 o 
   7   0  26        0.24       -6.78     26.93 o 
  -7   1  26       10.66       30.51     28.06 o 
  -6   1  26        5.93       -0.81     11.21 o 
  -5   1  26       47.19       46.61     14.49 o 
  -4   1  26       77.83       73.56      8.99 o 
  -3   1  26       79.37       74.57      7.66 o 
  -2   1  26      579.43      605.96     25.15 o 
  -1   1  26      488.62      507.73     22.72 o 
   0   1  26       51.78       44.83      4.92 o 
   1   1  26      496.06      548.54     22.34 o 
   2   1  26      566.98      558.28     24.55 o 
   3   1  26       77.02       62.88      6.69 o 
   4   1  26       80.98       85.65      7.30 o 
   5   1  26       47.11       39.06     15.35 o 
   6   1  26        5.25        3.77     20.91 o 
   7   1  26       10.93       10.74     24.67 o 
  -7   2  26       14.86       33.90     23.17 o 
  -6   2  26       14.82       18.02     11.72 o 
  -5   2  26        2.15        6.35      9.55 o 
  -4   2  26        3.84        2.78      7.81 o 
  -3   2  26      280.03      316.62     20.04 o 
  -2   2  26       34.59       30.77      6.58 o 
  -1   2  26      355.93      343.84     13.96 o 
   0   2  26        2.35       -0.26      3.87 o 
   1   2  26      363.76      363.62     16.26 o 
   2   2  26       35.54       39.20      5.40 o 
   3   2  26      284.49      292.60     14.19 o 
   4   2  26        3.62        2.21      6.42 o 
   5   2  26        2.18       -2.38     11.28 o 
   6   2  26       14.27       34.09     20.53 o 
   7   2  26       13.90        6.40     24.49 o 
  -6   3  26       19.77       24.11     13.98 o 
  -5   3  26       32.62       23.79     11.79 o 
  -4   3  26       15.14       12.58      7.52 o 
  -3   3  26       51.93       38.41      7.95 o 
  -2   3  26      270.28      316.03     12.47 o 
  -1   3  26       95.15       97.10      6.21 o 
   0   3  26       35.06       22.60      4.88 o 
   1   3  26       98.42      116.71     11.69 o 
   2   3  26      269.42      263.02     13.50 o 
   3   3  26       52.49       46.66      6.16 o 
   4   3  26       15.64       15.01     10.14 o 
   5   3  26       31.91       25.78     11.95 o 
   6   3  26       20.27       42.16     19.12 o 
  -6   4  26       44.50       47.64     15.24 o 
  -5   4  26       24.72       11.39     12.25 o 
  -4   4  26      161.90      181.47     12.62 o 
  -3   4  26      229.09      230.87     22.72 o 
  -2   4  26      439.10      451.45     19.44 o 
  -1   4  26      193.53      187.62     19.58 o 
   0   4  26       29.11       31.52      5.42 o 
   1   4  26      192.28      181.00     13.43 o 
   2   4  26      437.27      447.47     23.44 o 
   3   4  26      227.48      197.94     13.22 o 
   4   4  26      165.05      161.89     12.60 o 
   5   4  26       25.06        7.56      9.94 o 
   6   4  26       45.00       45.92     14.29 o 
  -5   5  26       40.53       26.80     11.02 o 
  -4   5  26       44.27       39.60      9.39 o 
  -3   5  26        9.87        3.83      6.61 o 
  -2   5  26       10.75       10.38      6.14 o 
  -1   5  26       65.38       66.91     10.18 o 
   0   5  26        9.02        8.79      5.71 o 
   1   5  26       67.71       75.11      9.12 o 
   2   5  26       10.30        0.06      6.96 o 
   3   5  26        9.26       15.34     11.30 o 
   4   5  26       44.34       38.32      9.56 o 
   5   5  26       39.78       36.49     11.15 o 
   6   5  26        9.86        3.99     16.11 o 
  -5   6  26        6.66        0.63     11.40 o 
  -4   6  26        0.33        4.10      8.39 o 
  -3   6  26        2.79        5.85      7.48 o 
  -2   6  26        0.69       -2.89      6.42 o 
  -1   6  26      104.48      100.81      9.87 o 
   0   6  26       86.27       99.40      8.29 o 
   1   6  26      106.11      109.28     16.21 o 
   2   6  26        0.70      -15.35     15.35 o 
   3   6  26        2.95       -1.32     12.90 o 
   4   6  26        0.41       -3.78     12.26 o 
   5   6  26        6.93       16.25     11.67 o 
  -4   7  26        0.24       12.82      9.51 o 
  -3   7  26       44.46       47.03      8.93 o 
  -2   7  26       83.50       99.56      9.27 o 
  -1   7  26       11.22       16.84      7.72 o 
   0   7  26        5.07        1.11      8.19 o 
   1   7  26       11.47       12.86     10.55 o 
   2   7  26       82.63      100.03     13.66 o 
   3   7  26       44.78       50.63     13.23 o 
   4   7  26        0.26       -7.93     13.24 o 
  -3   8  26       23.46       34.91      9.88 o 
  -2   8  26        8.08       20.68      9.34 o 
  -1   8  26        3.25       10.78      9.85 o 
   0   8  26        3.38        9.96     13.75 o 
   1   8  26        3.36       11.26     14.79 o 
   2   8  26        8.27        9.40     13.12 o 
   3   8  26       23.82       32.34     14.80 o 
  -2   9  26        1.55       31.32     16.67 o 
  -1   9  26        2.32       11.31     15.92 o 
   0   9  26        8.17       15.61     23.17 o 
   1   9  26        2.15        1.28     13.44 o 
   1   0  27       81.51       78.92      7.87 o 
   2   0  27     1003.92     1060.61     43.60 o 
   3   0  27       12.20       21.69      6.65 o 
   4   0  27      134.40      155.55     11.34 o 
   5   0  27        0.21       -2.30      8.94 o 
   6   0  27        3.51       -5.27     23.36 o 
  -6   1  27       26.61       22.85     11.88 o 
  -5   1  27       41.61       34.29      9.92 o 
  -4   1  27      104.42       90.58      9.45 o 
  -3   1  27       12.81        4.88      6.47 o 
  -2   1  27      242.87      260.85     17.59 o 
  -1   1  27       82.00       85.67      6.33 o 
   0   1  27      166.62      161.10      7.56 o 
   1   1  27       83.18       79.44     10.82 o 
   2   1  27      240.38      267.33     19.47 o 
   3   1  27       15.76       13.66      5.68 o 
   4   1  27      104.67       96.75      7.90 o 
   5   1  27       42.39       41.38     13.09 o 
   6   1  27       26.16       21.28     21.85 o 
  -6   2  27       14.37       -1.90     12.01 o 
  -5   2  27       97.29      106.58     17.22 o 
  -4   2  27       81.42       79.31     16.78 o 
  -3   2  27       45.53       49.65      6.82 o 
  -2   2  27      212.95      214.19     10.63 o 
  -1   2  27      340.98      349.12     14.19 o 
   0   2  27      242.96      258.02     12.04 o 
   1   2  27      329.00      359.62     15.65 o 
   2   2  27      208.60      193.63     10.28 o 
   3   2  27       44.09       42.25      6.17 o 
   4   2  27       83.35       84.40     10.82 o 
   5   2  27       98.63       99.19     13.73 o 
   6   2  27       14.48        1.13     21.28 o 
  -6   3  27       31.53       18.07     14.31 o 
  -5   3  27        2.64       -1.55     11.79 o 
  -4   3  27       36.93       41.74     10.64 o 
  -3   3  27        9.74       12.20      6.98 o 
  -2   3  27      407.06      395.60     23.49 o 
  -1   3  27       54.04       38.46      5.99 o 
   0   3  27      265.31      268.48     12.54 o 
   1   3  27       53.19       45.67      5.60 o 
   2   3  27      402.32      407.88     17.69 o 
   3   3  27       10.05       16.69      6.91 o 
   4   3  27       37.53       46.28     18.08 o 
   5   3  27        2.26      -12.24     12.24 o 
   6   3  27       31.13       43.37     21.00 o 
  -6   4  27       20.81       25.91     15.25 o 
  -5   4  27        5.07        4.91     12.59 o 
  -4   4  27       11.59       10.97      8.36 o 
  -3   4  27       28.64       32.89      7.58 o 
  -2   4  27      294.77      322.97     14.66 o 
  -1   4  27      140.17      121.44      8.14 o 
   0   4  27       87.99       64.12      6.40 o 
   1   4  27      143.77      141.92      8.62 o 
   2   4  27      301.96      302.13     14.52 o 
   3   4  27       28.04       20.39      8.45 o 
   4   4  27       11.09        4.42      8.64 o 
   5   4  27        5.01        0.02     10.17 o 
   6   4  27       20.45        9.81     12.93 o 
  -5   5  27       16.78       18.14     10.80 o 
  -4   5  27        1.54       -5.46      9.39 o 
  -3   5  27       13.83        9.98      6.94 o 
  -2   5  27       15.05       25.64      6.53 o 
  -1   5  27      187.57      213.55     19.44 o 
   0   5  27      121.39      155.79      9.34 o 
   1   5  27      185.68      180.15     10.69 o 
   2   5  27       15.09        5.65      7.48 o 
   3   5  27       13.95       16.74     10.36 o 
   4   5  27        1.65       -7.95      9.53 o 
   5   5  27       16.65        6.41     11.50 o 
   6   5  27        5.38       -1.51     22.79 o 
  -5   6  27       10.39        4.16     13.28 o 
  -4   6  27        8.79       14.92     10.27 o 
  -3   6  27        7.57        2.25      7.53 o 
  -2   6  27       27.25       44.49      7.60 o 
  -1   6  27      143.41      152.19      9.60 o 
   0   6  27        4.65        7.38      6.69 o 
   1   6  27      142.95      146.36     12.38 o 
   2   6  27       26.43        3.77     13.00 o 
   3   6  27        8.13       18.68     11.62 o 
   4   6  27        8.88        5.59     12.72 o 
   5   6  27       10.86        4.54     12.24 o 
  -4   7  27       27.33       31.54     10.02 o 
  -3   7  27        9.75       12.26      8.92 o 
  -2   7  27       15.89       17.34      9.30 o 
  -1   7  27       51.04       47.63      9.24 o 
   0   7  27        4.91        3.18      8.62 o 
   1   7  27       51.58       45.73     15.73 o 
   2   7  27       16.37       40.88     12.52 o 
   3   7  27        9.93       28.45     13.67 o 
   4   7  27       27.20       19.20     14.98 o 
  -3   8  27        7.69        5.24     10.09 o 
  -2   8  27       18.46       28.98      9.56 o 
  -1   8  27       34.93       48.95     10.69 o 
   0   8  27        0.36      -13.29     16.48 o 
   1   8  27       35.52       46.09     13.54 o 
   2   8  27       18.11       27.88     13.64 o 
   3   8  27        7.70      -11.54     15.33 o 
  -1   9  27       17.24       13.18     19.59 o 
   0   9  27        0.34      -11.11     17.52 o 
   0   0  28      333.95      342.47     21.77 o 
   1   0  28       24.81       22.08      5.06 o 
   2   0  28      654.22      746.57     31.19 o 
   3   0  28      864.80      892.39     43.46 o 
   4   0  28       30.71       15.32      7.66 o 
   5   0  28      121.58      124.44     11.37 o 
   6   0  28       49.20       62.34     22.23 o 
  -6   1  28        2.85       -6.48     12.06 o 
  -5   1  28       50.27       52.05     16.93 o 
  -4   1  28        1.97       -3.90      7.93 o 
  -3   1  28       16.09        9.40      6.76 o 
  -2   1  28      279.56      291.59     14.65 o 
  -1   1  28      227.63      205.98     15.47 o 
   0   1  28        1.17        5.19      4.19 o 
   1   1  28      227.63      207.89     25.01 o 
   2   1  28      277.24      293.22     13.55 o 
   3   1  28       16.84       14.26      5.70 o 
   4   1  28        2.08       -4.12      7.42 o 
   5   1  28       51.12       42.28     11.88 o 
   6   1  28        2.61       12.81     22.23 o 
  -6   2  28       13.35       15.18     12.56 o 
  -5   2  28       34.73       35.13     10.56 o 
  -4   2  28       54.66       51.16      9.25 o 
  -3   2  28      431.09      451.82     36.97 o 
  -2   2  28      510.24      522.12     22.99 o 
  -1   2  28       10.57        0.23      9.31 o 
   0   2  28       50.44       57.94      6.04 o 
   1   2  28       10.38        8.74      5.14 o 
   2   2  28      515.98      530.54     22.56 o 
   3   2  28      439.93      486.70     20.88 o 
   4   2  28       55.51       58.04      7.32 o 
   5   2  28       35.24       75.53     19.59 o 
   6   2  28       13.59        2.07     21.85 o 
  -6   3  28       19.63        0.58     14.78 o 
  -5   3  28       18.00        3.32     12.18 o 
  -4   3  28       50.23       61.93     14.13 o 
  -3   3  28       18.20       20.99      6.69 o 
  -2   3  28       20.62       25.22      5.90 o 
  -1   3  28       92.68       73.43     10.38 o 
   0   3  28      120.34      121.74      7.77 o 
   1   3  28       90.46       79.57     11.28 o 
   2   3  28       18.49       16.51      5.66 o 
   3   3  28       18.97       16.28      6.32 o 
   4   3  28       52.12       66.73     11.77 o 
   5   3  28       17.47       13.08     12.52 o 
   6   3  28       19.51       26.38     30.70 o 
  -6   4  28        6.12        3.06     15.31 o 
  -5   4  28       66.05       45.93     16.86 o 
  -4   4  28       13.60        8.78      9.02 o 
  -3   4  28       19.08       23.18      7.70 o 
  -2   4  28        4.32       14.03      6.14 o 
  -1   4  28       81.79       98.56      8.52 o 
   0   4  28       99.87       93.47      7.39 o 
   1   4  28       82.00       83.96      7.05 o 
   2   4  28        4.48        2.76      6.06 o 
   3   4  28       19.28        3.36      9.98 o 
   4   4  28       14.11       12.53      9.40 o 
   5   4  28       65.21       82.52     11.87 o 
   6   4  28        6.41        6.34     13.43 o 
  -5   5  28       10.56        4.57     10.92 o 
  -4   5  28        4.18        0.84      9.45 o 
  -3   5  28        6.86       10.61      8.47 o 
  -2   5  28       71.27       87.60     14.01 o 
  -1   5  28       53.37       47.54      6.70 o 
   0   5  28       25.52       37.52     12.03 o 
   1   5  28       51.13       41.80      6.83 o 
   2   5  28       71.16       66.04      8.99 o 
   3   5  28        7.49       20.94     10.82 o 
   4   5  28        4.30       -1.42     11.94 o 
   5   5  28       10.61        3.75     13.14 o 
  -5   6  28        6.75      -16.20     21.66 o 
  -4   6  28       48.74       26.89     11.19 o 
  -3   6  28       20.13       26.36      8.26 o 
  -2   6  28       10.67       20.42      7.54 o 
  -1   6  28       69.84       65.32     13.27 o 
   0   6  28        6.46        5.44      7.04 o 
   1   6  28       71.45       61.31     10.01 o 
   2   6  28       11.62        8.57     11.86 o 
   3   6  28       20.98       14.26     12.80 o 
   4   6  28       48.81       58.61     14.64 o 
   5   6  28        6.86       -3.80     16.17 o 
  -4   7  28       15.85       22.59     12.05 o 
  -3   7  28        0.19       -5.82      9.08 o 
  -2   7  28       40.70       52.71     14.98 o 
  -1   7  28        1.43        3.22      7.87 o 
   0   7  28       25.86       29.74      9.19 o 
   1   7  28        1.39       -6.65     11.49 o 
   2   7  28       40.49       21.59     12.23 o 
   3   7  28        0.21       -4.95     13.46 o 
   4   7  28       15.90       15.86     15.04 o 
  -3   8  28        9.40        7.89     12.30 o 
  -2   8  28        0.82        6.47      9.55 o 
  -1   8  28        1.03        3.36     10.00 o 
   0   8  28       24.14       41.07     13.84 o 
   1   8  28        1.22        5.65     13.51 o 
   2   8  28        0.90       10.55     14.66 o 
   3   8  28        9.39       -5.65     26.18 o 
   1   0  29      714.40      702.98     26.58 o 
   2   0  29        1.70       13.82      5.49 o 
   3   0  29       33.28       28.07      7.12 o 
   4   0  29       93.55       61.24      8.72 o 
   5   0  29        1.68       -0.26      9.39 o 
   6   0  29       10.16       29.19     23.92 o 
  -6   1  29       12.03       17.11     12.43 o 
  -5   1  29       51.46       48.08     10.73 o 
  -4   1  29       73.90       64.93     13.04 o 
  -3   1  29      117.12      115.58     17.52 o 
  -2   1  29       61.16       61.20      7.34 o 
  -1   1  29      128.77      137.22      8.50 o 
   0   1  29       47.13       42.56      5.67 o 
   1   1  29      124.15      143.16      9.65 o 
   2   1  29       58.63       67.88      6.46 o 
   3   1  29      114.98      107.02      8.11 o 
   4   1  29       74.46       74.52      9.05 o 
   5   1  29       52.69       61.61     12.47 o 
   6   1  29       11.88       36.92     23.54 o 
  -6   2  29        5.52       10.25     12.78 o 
  -5   2  29       45.23       46.43     10.96 o 
  -4   2  29      108.95      122.44     11.15 o 
  -3   2  29      226.97      242.03     29.57 o 
  -2   2  29      330.79      303.81     14.83 o 
  -1   2  29       39.93       29.25      5.69 o 
   0   2  29      118.00      117.24      8.29 o 
   1   2  29       37.56       36.16      5.63 o 
   2   2  29      334.55      330.95     14.74 o 
   3   2  29      222.44      199.88     11.16 o 
   4   2  29      106.11      112.78     10.75 o 
   5   2  29       46.80       19.78     18.83 o 
   6   2  29        5.42       -5.46     21.85 o 
  -6   3  29       28.80       16.15     13.53 o 
  -5   3  29        4.42        3.78     11.05 o 
  -4   3  29        5.02        5.95      9.17 o 
  -3   3  29       59.31       51.70      7.11 o 
  -2   3  29       74.07       67.63      7.61 o 
  -1   3  29       54.79       42.98      6.03 o 
   0   3  29      519.34      511.08     21.98 o 
   1   3  29       53.50       62.14      8.07 o 
   2   3  29       75.23       72.42      6.85 o 
   3   3  29       57.75       52.48      7.02 o 
   4   3  29        4.42        2.20     11.03 o 
   5   3  29        5.22        9.03     13.45 o 
   6   3  29       28.11       50.29     16.71 o 
  -6   4  29       11.89        8.48     22.98 o 
  -5   4  29        8.76        6.02     13.38 o 
  -4   4  29        9.88        3.78      8.91 o 
  -3   4  29       12.18       15.63      7.88 o 
  -2   4  29        1.42        2.45      7.27 o 
  -1   4  29      412.01      416.40     18.76 o 
   0   4  29      132.36      147.78     12.12 o 
   1   4  29      420.32      429.55     26.07 o 
   2   4  29        2.02       -0.99      7.38 o 
   3   4  29       12.48       16.69      9.95 o 
   4   4  29        9.49        5.27      9.76 o 
   5   4  29        8.96       -6.25     11.69 o 
   6   4  29       11.46      -25.99     25.99 o 
  -5   5  29        5.56        2.83     14.38 o 
  -4   5  29        1.41        5.71      9.89 o 
  -3   5  29       78.84       77.91      9.90 o 
  -2   5  29        2.10        8.32      6.85 o 
  -1   5  29       33.88       56.32      8.59 o 
   0   5  29        0.03       -3.59      6.16 o 
   1   5  29       35.04       30.06      7.09 o 
   2   5  29        2.79       -0.12      8.08 o 
   3   5  29       78.82       76.46     12.44 o 
   4   5  29        1.32        3.26     12.38 o 
   5   5  29        5.57        8.77     12.79 o 
  -5   6  29        0.50      -22.23     22.23 o 
  -4   6  29       19.11       19.76     14.87 o 
  -3   6  29       28.66       22.99      8.62 o 
  -2   6  29       36.62       44.81      8.17 o 
  -1   6  29      111.51      109.97     10.58 o 
   0   6  29        4.30        2.77      7.31 o 
   1   6  29      110.87      120.23     15.02 o 
   2   6  29       36.74       42.23     12.62 o 
   3   6  29       28.18       23.43     12.52 o 
   4   6  29       19.50        0.93     27.50 o 
  -4   7  29        4.17       10.92     20.53 o 
  -3   7  29        7.87        2.28      9.20 o 
  -2   7  29        7.33       16.61      8.92 o 
  -1   7  29        1.69       10.68      8.10 o 
   0   7  29        8.01       -0.61      8.48 o 
   1   7  29        1.66        9.41     12.17 o 
   2   7  29        7.40       -4.18     12.71 o 
   3   7  29        7.97       10.78     17.23 o 
   4   7  29        4.21       -9.23     25.80 o 
  -2   8  29        0.41        6.33      9.94 o 
  -1   8  29        0.26        2.75     10.05 o 
   0   8  29       83.10       89.44     14.28 o 
   1   8  29        0.32        0.60     14.10 o 
   2   8  29        0.42       -2.52     14.48 o 
   0   0  30      103.57       96.27      9.98 o 
   1   0  30      438.55      425.27     18.56 o 
   2   0  30       24.63        8.69      5.93 o 
   3   0  30        5.24        0.70      7.08 o 
   4   0  30      175.96      204.77     13.62 o 
   5   0  30      169.58      181.98     17.68 o 
   6   0  30        4.37      -13.75     23.36 o 
  -6   1  30        9.45        2.89     12.49 o 
  -5   1  30       14.64       14.16     14.13 o 
  -4   1  30       99.19      112.42     11.00 o 
  -3   1  30        5.60       -1.48      7.16 o 
  -2   1  30       22.83       17.94      6.59 o 
  -1   1  30      228.32      231.85     13.48 o 
   0   1  30      143.58      141.97      8.53 o 
   1   1  30      219.61      262.53     25.94 o 
   2   1  30       23.43       23.86      5.88 o 
   3   1  30        5.88       -2.01      6.30 o 
   4   1  30       97.87      107.85     14.90 o 
   5   1  30       14.72       26.86     12.11 o 
   6   1  30        9.09       -1.32     23.92 o 
  -6   2  30       17.36       15.01     13.31 o 
  -5   2  30       67.34       58.74     12.97 o 
  -4   2  30       89.62       74.78     10.87 o 
  -3   2  30        6.27        2.69      7.57 o 
  -2   2  30       72.30       74.07     14.65 o 
  -1   2  30       21.53       20.51      5.69 o 
   0   2  30        5.58       -2.97      6.84 o 
   1   2  30       22.68       25.25      5.76 o 
   2   2  30       76.68       86.59      7.05 o 
   3   2  30        6.31        2.71      6.41 o 
   4   2  30       91.50      103.91     10.21 o 
   5   2  30       67.52       68.18     20.53 o 
   6   2  30       17.19       35.41     23.92 o 
  -6   3  30        0.44       -7.82     13.71 o 
  -5   3  30        3.56        1.58     11.39 o 
  -4   3  30       27.48       17.05      9.75 o 
  -3   3  30       99.49       97.09     17.94 o 
  -2   3  30       53.02       35.25      7.31 o 
  -1   3  30       22.38       16.72      5.89 o 
   0   3  30       14.17       17.47      5.85 o 
   1   3  30       21.86       18.04      5.96 o 
   2   3  30       51.93       48.54      7.93 o 
   3   3  30      101.43      115.86     11.93 o 
   4   3  30       27.15       15.31     11.91 o 
   5   3  30        3.47        6.83     13.36 o 
   6   3  30        0.47       18.62     17.94 o 
  -5   4  30       31.43       24.71     16.39 o 
  -4   4  30       24.97       20.98     11.84 o 
  -3   4  30       26.72       36.15      7.69 o 
  -2   4  30        8.66       15.73      7.50 o 
  -1   4  30       55.35       65.26      9.43 o 
   0   4  30       96.78      100.43     15.96 o 
   1   4  30       58.14       53.00     11.90 o 
   2   4  30        7.92       -1.29      6.52 o 
   3   4  30       27.64       32.11     11.19 o 
   4   4  30       25.13       18.63     10.29 o 
   5   4  30       31.25       33.53     12.18 o 
  -5   5  30        6.19        6.31     15.05 o 
  -4   5  30        5.23        3.27     10.15 o 
  -3   5  30        0.95        4.53      9.42 o 
  -2   5  30       31.55       33.05      7.77 o 
  -1   5  30       65.28       60.83      7.44 o 
   0   5  30       20.43       18.57      6.67 o 
   1   5  30       64.35       59.46      7.43 o 
   2   5  30       31.12       15.25     12.43 o 
   3   5  30        0.94       -1.15     11.31 o 
   4   5  30        5.25       -4.35     13.69 o 
   5   5  30        6.30        3.03     12.57 o 
  -4   6  30       11.36        3.97     11.63 o 
  -3   6  30       13.77       24.09     10.38 o 
  -2   6  30       67.94       86.39      9.61 o 
  -1   6  30       28.24       29.56      7.67 o 
   0   6  30        1.47       -0.79      7.44 o 
   1   6  30       29.30       10.73      9.26 o 
   2   6  30       67.97       56.46     25.80 o 
   3   6  30       13.98       41.04     15.07 o 
   4   6  30       11.60       24.25     15.23 o 
  -3   7  30       11.59       37.11     10.36 o 
  -2   7  30       19.86       33.42      9.05 o 
  -1   7  30       33.43       22.88      8.52 o 
   0   7  30        0.00        1.73      9.10 o 
   1   7  30       33.93       29.63     13.52 o 
   2   7  30       19.57       24.25     14.39 o 
   3   7  30       11.48       13.42     14.45 o 
  -2   8  30       16.90       33.81     17.96 o 
  -1   8  30        1.57        7.50     10.78 o 
   0   8  30        9.46       11.29     12.39 o 
   1   8  30        1.48       -0.67     13.76 o 
   2   8  30       17.20       29.82     15.19 o 
   1   0  31       47.85       58.83      7.10 o 
   2   0  31       24.10       18.29      6.02 o 
   3   0  31      420.90      431.69     27.43 o 
   4   0  31        6.30       13.61      8.44 o 
   5   0  31       28.65       21.00     10.19 o 
   6   0  31        1.84       -7.91     23.36 o 
  -6   1  31        6.99        7.58     12.91 o 
  -5   1  31       30.25       40.99     10.74 o 
  -4   1  31       15.04       11.10      8.81 o 
  -3   1  31       30.85       27.63      7.71 o 
  -2   1  31      259.08      251.21     16.64 o 
  -1   1  31       15.21       21.59      5.69 o 
   0   1  31        0.16       -4.28      6.42 o 
   1   1  31       14.71       14.72      5.64 o 
   2   1  31      259.29      251.40     12.51 o 
   3   1  31       30.83       31.29      6.74 o 
   4   1  31       16.54       10.40      8.62 o 
   5   1  31       31.38       26.27     12.75 o 
   6   1  31        6.70       -7.16     24.67 o 
  -6   2  31       34.76       35.06     17.63 o 
  -5   2  31        0.60       11.11     11.23 o 
  -4   2  31       29.24       16.04      9.32 o 
  -3   2  31        5.87       -0.26      7.75 o 
  -2   2  31       38.56       35.82      6.48 o 
  -1   2  31      106.66      112.21      7.96 o 
   0   2  31      571.95      624.32     26.41 o 
   1   2  31      106.08       99.29      7.62 o 
   2   2  31       39.62       52.79      6.67 o 
   3   2  31        5.65        1.96      6.68 o 
   4   2  31       29.74       36.46      9.38 o 
   5   2  31        0.65       -8.85     19.21 o 
   6   2  31       34.28       38.42     25.43 o 
  -6   3  31        3.04        3.56     16.31 o 
  -5   3  31       42.82       52.37     12.49 o 
  -4   3  31        3.92        0.28      9.85 o 
  -3   3  31        2.71       12.43      7.61 o 
  -2   3  31       19.08       11.97      6.48 o 
  -1   3  31      131.97      122.04      9.60 o 
   0   3  31       32.30       21.01      6.19 o 
   1   3  31      126.20      111.83     11.72 o 
   2   3  31       20.17       18.60      6.56 o 
   3   3  31        3.36       -5.28      6.78 o 
   4   3  31        3.60        4.68     12.10 o 
   5   3  31       43.71       40.21     14.47 o 
   6   3  31        3.01       30.89     28.25 o 
  -5   4  31       28.88       23.15     14.72 o 
  -4   4  31       30.28       39.92     11.36 o 
  -3   4  31       77.57       80.60      9.00 o 
  -2   4  31       27.36       24.05     10.33 o 
  -1   4  31      117.81      135.13     17.10 o 
   0   4  31       57.28       56.30      7.15 o 
   1   4  31      122.02      128.14     11.83 o 
   2   4  31       28.17       23.79      6.97 o 
   3   4  31       77.34       84.31     42.57 o 
   4   4  31       30.26       34.43     12.94 o 
   5   4  31       28.59       13.26     12.58 o 
  -4   5  31       21.48       21.03     10.64 o 
  -3   5  31        6.75        5.25      9.39 o 
  -2   5  31       16.77       31.27      8.72 o 
  -1   5  31       74.93       61.72      7.81 o 
   0   5  31      132.39      134.21      9.35 o 
   1   5  31       75.22       73.02      8.94 o 
   2   5  31       15.28        5.42      9.80 o 
   3   5  31        6.59        4.29     12.15 o 
   4   5  31       21.88       21.81     18.18 o 
   5   5  31        1.57      -21.47     22.79 o 
  -4   6  31       44.98       38.92     12.01 o 
  -3   6  31       23.81       29.81     10.89 o 
  -2   6  31        2.71        9.59      8.24 o 
  -1   6  31        6.59        8.80      7.68 o 
   0   6  31       88.10       92.60      9.17 o 
   1   6  31        7.12        3.07      8.92 o 
   2   6  31        2.45       11.01     12.06 o 
   3   6  31       23.37       21.58     14.03 o 
   4   6  31       45.35       37.86     16.22 o 
  -3   7  31        0.85       14.87     12.03 o 
  -2   7  31        1.52        7.17      9.47 o 
  -1   7  31       28.77       31.15      9.07 o 
   0   7  31       32.30       39.36     10.18 o 
   1   7  31       29.53       25.58     12.85 o 
   2   7  31        1.68      -10.46     14.37 o 
   3   7  31        0.88      -11.84     14.71 o 
  -2   8  31        2.52        4.63     16.36 o 
  -1   8  31        1.91        7.11     11.12 o 
   0   8  31       84.16       99.11     14.90 o 
   1   8  31        1.70       45.69     41.25 o 
   0   0  32      192.07      167.99     34.47 o 
   1   0  32      247.76      257.01     14.69 o 
   2   0  32        8.82        3.77      6.84 o 
   3   0  32       75.21       62.86      8.71 o 
   4   0  32       33.00       29.35      9.13 o 
   5   0  32      101.11      110.95     21.53 o 
   6   0  32       42.52       35.79     25.80 o 
  -6   1  32        9.57       15.66     13.26 o 
  -5   1  32       50.39       34.57     10.70 o 
  -4   1  32       41.73       48.15      9.82 o 
  -3   1  32      126.17      113.24     10.43 o 
  -2   1  32       31.08       28.13      7.24 o 
  -1   1  32      107.23       84.23      7.43 o 
   0   1  32       10.75        1.98      6.79 o 
   1   1  32      105.80      105.83      7.66 o 
   2   1  32       31.33       30.66      7.93 o 
   3   1  32      127.23      143.31      9.25 o 
   4   1  32       42.94       48.05      9.42 o 
   5   1  32       52.07        9.85     13.11 o 
   6   1  32        8.78       46.15     25.24 o 
  -6   2  32       36.34       34.89     15.90 o 
  -5   2  32       27.79       20.05     11.41 o 
  -4   2  32       68.99       55.65     10.63 o 
  -3   2  32      127.77      123.15     10.88 o 
  -2   2  32      102.35       97.80      8.11 o 
  -1   2  32        3.68        3.40      6.88 o 
   0   2  32       72.93       83.86     11.77 o 
   1   2  32        3.42        0.49      7.12 o 
   2   2  32      108.13      116.22      9.65 o 
   3   2  32      126.97      122.95      9.22 o 
   4   2  32       68.83       55.20     17.36 o 
   5   2  32       27.71        9.98     20.15 o 
  -5   3  32        4.47        6.97     12.51 o 
  -4   3  32        3.52        7.71      9.95 o 
  -3   3  32       41.08       48.89      9.33 o 
  -2   3  32       26.01       24.42      6.83 o 
  -1   3  32       37.89       48.66      8.20 o 
   0   3  32      122.20      115.37      8.33 o 
   1   3  32       37.36       50.17      8.70 o 
   2   3  32       26.06       19.12      6.90 o 
   3   3  32       40.90       30.78      7.63 o 
   4   3  32        3.71        8.85     12.17 o 
   5   3  32        4.57        3.97     14.91 o 
  -5   4  32        8.53       15.67     13.27 o 
  -4   4  32        6.02        3.69     11.31 o 
  -3   4  32       18.57       21.59      7.86 o 
  -2   4  32        6.66       14.37     12.80 o 
  -1   4  32       97.30       78.53      9.19 o 
   0   4  32       15.78       13.75      6.78 o 
   1   4  32       99.50       85.46     12.12 o 
   2   4  32        6.34        0.84      7.07 o 
   3   4  32       18.74        6.87     11.85 o 
   4   4  32        5.73       -3.67     13.58 o 
   5   4  32        9.06       19.67     12.91 o 
  -4   5  32       13.02       24.17     11.45 o 
  -3   5  32       28.71       16.32     10.28 o 
  -2   5  32        3.66       -3.24      8.71 o 
  -1   5  32       24.68       24.47      7.45 o 
   0   5  32       64.25       53.41      9.16 o 
   1   5  32       24.48       12.92      7.63 o 
   2   5  32        3.19        1.73      8.96 o 
   3   5  32       28.58       19.64     12.76 o 
   4   5  32       12.61       18.58     15.21 o 
  -4   6  32       17.74       17.70     20.15 o 
  -3   6  32       21.82       23.17     11.15 o 
  -2   6  32        9.00       14.49      8.56 o 
  -1   6  32       22.64       21.99      8.27 o 
   0   6  32       35.73       55.90      9.57 o 
   1   6  32       23.14       17.32      9.92 o 
   2   6  32        8.62       -9.54     24.30 o 
   3   6  32       21.88       16.42     13.98 o 
   4   6  32       17.90        5.20     16.25 o 
  -3   7  32        4.57       11.25     12.65 o 
  -2   7  32        1.84       19.60      9.55 o 
  -1   7  32       38.22       43.37      9.74 o 
   0   7  32        2.52      -10.11     10.11 o 
   1   7  32       37.65       84.36     24.01 o 
   2   7  32        1.89       -1.47     14.14 o 
  -1   8  32        7.10       22.60     14.26 o 
   0   8  32       23.56       -5.84     19.78 o 
   1   8  32        7.28       -0.94     19.59 o 
   1   0  33       63.27       64.23     21.62 o 
   2   0  33      127.09      107.52      9.67 o 
   3   0  33       79.73       92.62     18.19 o 
   4   0  33       23.66       19.66      9.21 o 
   5   0  33       38.07       45.30     11.44 o 
  -6   1  33        1.70        2.04     15.38 o 
  -5   1  33        6.13        8.73     11.06 o 
  -4   1  33       33.10       17.87      9.55 o 
  -3   1  33       93.98      115.37     17.25 o 
  -2   1  33       30.30       34.48      7.63 o 
  -1   1  33       57.20       49.71     10.68 o 
   0   1  33        0.00       -5.68      6.85 o 
   1   1  33       55.18       61.23      9.50 o 
   2   1  33       31.89       30.45      6.80 o 
   3   1  33       93.51       74.72      8.26 o 
   4   1  33       32.99       18.60      9.32 o 
   5   1  33        6.41       -4.79     13.34 o 
  -5   2  33        6.30        2.22     11.92 o 
  -4   2  33       51.60       46.75     10.44 o 
  -3   2  33       12.07        8.16      8.42 o 
  -2   2  33      143.63       94.70      9.89 o 
  -1   2  33       91.36       82.97      8.80 o 
   0   2  33      633.14      678.57     33.85 o 
   1   2  33       89.59       77.24      7.47 o 
   2   2  33      143.21      133.97      9.10 o 
   3   2  33       12.11       11.72      7.40 o 
   4   2  33       51.39       52.30      9.82 o 
   5   2  33        7.06       12.62     20.72 o 
  -5   3  33        8.14        6.42     12.73 o 
  -4   3  33        1.78       -3.06     10.17 o 
  -3   3  33        1.64       -0.91      9.18 o 
  -2   3  33        8.51        2.22      7.83 o 
  -1   3  33        6.04        0.87      7.47 o 
   0   3  33        2.72        4.23      7.48 o 
   1   3  33        5.27        4.19      6.64 o 
   2   3  33        7.88        3.30      7.02 o 
   3   3  33        1.55       -3.03      7.52 o 
   4   3  33        1.97       -2.55     12.65 o 
   5   3  33        7.86       -0.29     34.66 o 
  -5   4  33        3.58       -5.74     13.58 o 
  -4   4  33       34.82       41.95     12.03 o 
  -3   4  33       31.96       26.46      8.53 o 
  -2   4  33       19.42       16.94      8.59 o 
  -1   4  33        5.12       -0.84      8.01 o 
   0   4  33       13.90        8.45      7.10 o 
   1   4  33        5.42        6.50      7.15 o 
   2   4  33       21.02       14.54      7.58 o 
   3   4  33       32.46       27.52     12.10 o 
   4   4  33       33.84       29.19     14.52 o 
   5   4  33        3.41      -12.69     16.18 o 
  -4   5  33       18.27       10.73     12.81 o 
  -3   5  33       14.61       42.02     11.50 o 
  -2   5  33       14.01       12.76      9.14 o 
  -1   5  33       27.41       25.83      7.68 o 
   0   5  33       31.16       20.68      7.45 o 
   1   5  33       27.87       14.05      9.13 o 
   2   5  33       13.89       29.83      9.43 o 
   3   5  33       15.21       18.18     22.32 o 
   4   5  33       18.00       21.29     15.63 o 
  -4   6  33       11.93       23.73     22.79 o 
  -3   6  33        7.54        4.06     11.47 o 
  -2   6  33       22.25       12.63     10.23 o 
  -1   6  33       67.54       82.06     17.19 o 
   0   6  33       25.80       16.21     10.44 o 
   1   6  33       67.14       83.23     16.55 o 
   2   6  33       22.50       19.94     13.76 o 
   3   6  33        7.44        4.24     14.15 o 
  -2   7  33        2.80       23.61      9.99 o 
  -1   7  33       19.27       21.78      9.59 o 
   0   7  33       41.65       24.01     10.80 o 
   1   7  33       20.06       24.47     14.41 o 
   2   7  33        2.76      -14.45     14.45 o 
   0   0  34      283.79      247.72     27.40 o 
   1   0  34        3.52       -2.53      7.33 o 
   2   0  34        0.18       -3.22      7.46 o 
   3   0  34       42.35       40.85      9.23 o 
   4   0  34      126.69      134.17     22.08 o 
   5   0  34       58.62       46.36     11.97 o 
  -5   1  34       20.52       19.51     11.55 o 
  -4   1  34       24.13       18.05      9.78 o 
  -3   1  34       85.24       65.89     11.06 o 
  -2   1  34       29.41       28.34      8.07 o 
  -1   1  34      102.34       99.83      9.81 o 
   0   1  34       37.65       26.27      7.40 o 
   1   1  34       99.57      102.23      9.45 o 
   2   1  34       27.61       28.79      9.19 o 
   3   1  34       83.56      101.87     12.50 o 
   4   1  34       25.34       16.34      9.61 o 
   5   1  34       20.49        5.33     13.78 o 
  -5   2  34        9.09       13.52     12.09 o 
  -4   2  34       20.91        8.04     10.39 o 
  -3   2  34       30.79       33.61      8.94 o 
  -2   2  34        0.61       -4.43      7.87 o 
  -1   2  34       27.08       25.46      7.73 o 
   0   2  34       12.20       27.39      8.81 o 
   1   2  34       24.28       16.09      6.71 o 
   2   2  34        0.85       -0.84      6.86 o 
   3   2  34       30.68       30.13      7.91 o 
   4   2  34       20.66        6.76      9.97 o 
   5   2  34        9.26       -6.03     18.46 o 
  -5   3  34        2.34       -2.38     13.56 o 
  -4   3  34        7.63        6.39     10.63 o 
  -3   3  34        8.43        2.03      9.46 o 
  -2   3  34        6.76       18.49      8.05 o 
  -1   3  34       77.92       90.38      9.38 o 
   0   3  34        2.67        4.50      7.82 o 
   1   3  34       78.22       74.27      9.37 o 
   2   3  34        6.63        6.46      7.44 o 
   3   3  34        8.10        6.10      8.05 o 
   4   3  34        7.77        2.58     12.85 o 
   5   3  34        2.15       -9.29     15.41 o 
  -5   4  34       18.44        6.97     30.32 o 
  -4   4  34       46.97       40.71     12.21 o 
  -3   4  34       17.25       24.78      9.66 o 
  -2   4  34        5.19       17.28     14.46 o 
  -1   4  34       15.01       20.22      8.66 o 
   0   4  34       13.68        5.26      7.36 o 
   1   4  34       15.29        8.64      7.39 o 
   2   4  34        4.70        0.47      7.90 o 
   3   4  34       17.37        2.47     20.44 o 
   4   4  34       46.66       44.49     14.38 o 
  -4   5  34        6.17       -1.95     14.85 o 
  -3   5  34        5.63        8.19     10.53 o 
  -2   5  34        4.76        5.47      9.44 o 
  -1   5  34       42.76       45.69     12.99 o 
   0   5  34       89.33       91.32     12.85 o 
   1   5  34       43.90       21.72     10.61 o 
   2   5  34        4.88       -6.97      9.58 o 
   3   5  34        5.65        9.33     13.35 o 
   4   5  34        6.03        3.89     15.31 o 
  -3   6  34       18.61       21.51     13.15 o 
  -2   6  34       12.07        8.85     10.64 o 
  -1   6  34       24.81       37.01      9.06 o 
   0   6  34        9.21        8.27      8.83 o 
   1   6  34       25.32       37.67     10.78 o 
   2   6  34       11.94      -13.30     35.50 o 
   3   6  34       18.86       31.59     20.15 o 
  -2   7  34        8.37       22.31     12.31 o 
  -1   7  34        5.10        7.55      9.85 o 
   0   7  34       11.48       19.62     11.17 o 
   1   7  34        4.99       10.71     16.10 o 
   2   7  34        8.50       16.95     19.40 o 
   1   0  35       82.77       98.22     20.80 o 
   2   0  35       64.25       72.87     18.73 o 
   3   0  35       80.71       78.09     10.09 o 
   4   0  35        9.46        8.21      9.98 o 
   5   0  35        0.04       -5.36     11.81 o 
  -5   1  35        8.06       19.39     11.87 o 
  -4   1  35       23.54       15.32     10.31 o 
  -3   1  35       15.71       -0.09      8.69 o 
  -2   1  35       58.44       43.77      8.69 o 
  -1   1  35        7.64       -0.14      7.35 o 
   0   1  35        0.35        6.60      7.39 o 
   1   1  35        6.92        6.91      7.82 o 
   2   1  35       59.00       59.13      8.88 o 
   3   1  35       15.85       21.09      7.74 o 
   4   1  35       23.21       32.70     10.36 o 
   5   1  35        8.16        2.49     14.39 o 
  -5   2  35       38.94       27.52     12.68 o 
  -4   2  35       40.79       49.88     11.08 o 
  -3   2  35       42.74       42.15      9.50 o 
  -2   2  35       22.69       21.45      8.17 o 
  -1   2  35       26.50        8.36      7.79 o 
   0   2  35        8.28       13.87      7.87 o 
   1   2  35       26.15       10.38     10.61 o 
   2   2  35       22.74       15.34      7.25 o 
   3   2  35       43.54       54.39      8.43 o 
   4   2  35       40.25       31.14     11.04 o 
   5   2  35       39.26       23.17     22.23 o 
  -5   3  35        0.99       -9.68     13.22 o 
  -4   3  35       35.18       31.71     11.31 o 
  -3   3  35       19.26        4.64      9.83 o 
  -2   3  35       13.48       12.44      8.30 o 
  -1   3  35       10.00        0.88      8.40 o 
   0   3  35       48.54       48.57      8.84 o 
   1   3  35       10.22        7.12      7.27 o 
   2   3  35       13.53        5.62      7.78 o 
   3   3  35       18.78       14.58     10.23 o 
   4   3  35       36.56       49.88     14.38 o 
   5   3  35        1.06        5.65     24.11 o 
  -4   4  35       35.44       25.40     12.52 o 
  -3   4  35       17.24        5.62     11.91 o 
  -2   4  35       80.78      106.19     18.28 o 
  -1   4  35       13.38       16.05      8.86 o 
   0   4  35       56.80       47.21      9.42 o 
   1   4  35       12.92       14.69      7.99 o 
   2   4  35       79.50       90.33      9.63 o 
   3   4  35       17.39       21.02     12.31 o 
   4   4  35       35.84       43.09     14.95 o 
  -3   5  35       14.80       18.87     10.98 o 
  -2   5  35        0.40        2.88      9.70 o 
  -1   5  35       25.94       25.51     11.79 o 
   0   5  35       30.08       24.29      8.45 o 
   1   5  35       24.63       16.01      8.72 o 
   2   5  35        0.46       -0.09     11.21 o 
   3   5  35       14.60       22.49     13.80 o 
   4   5  35        2.84        8.66     21.47 o 
  -3   6  35        8.55       -4.71     15.45 o 
  -2   6  35       24.69       18.31     14.91 o 
  -1   6  35       36.34       42.56     10.97 o 
   0   6  35        5.02        1.72      9.13 o 
   1   6  35       37.53       46.99     11.21 o 
   2   6  35       25.16       14.92     14.88 o 
   3   6  35        9.03       -6.22     19.59 o 
  -1   7  35        1.02       -1.16     10.21 o 
   0   7  35       34.75       38.57     16.50 o 
   1   7  35        1.00       -8.85     21.10 o 
   0   0  36       45.27       39.74     14.13 o 
   1   0  36        1.33        4.30      7.68 o 
   2   0  36       63.33       42.16      8.69 o 
   3   0  36       22.08        6.97      8.96 o 
   4   0  36       77.87       77.37     11.33 o 
   5   0  36        0.28       -3.69     12.27 o 
  -5   1  36        5.08       17.42     12.34 o 
  -4   1  36       63.93       58.62     11.24 o 
  -3   1  36       24.39        2.33      9.12 o 
  -2   1  36       47.05       39.50      8.65 o 
  -1   1  36       32.76       29.91      9.79 o 
   0   1  36       29.75       18.56      8.05 o 
   1   1  36       31.61       30.55      8.33 o 
   2   1  36       45.90       31.46     10.25 o 
   3   1  36       25.02       25.00      8.35 o 
   4   1  36       62.95       55.76     11.15 o 
   5   1  36        4.72       -4.95     14.99 o 
  -5   2  36        3.51        2.45     12.91 o 
  -4   2  36       28.42       32.97     11.17 o 
  -3   2  36       44.58       36.80      9.82 o 
  -2   2  36       17.97       13.34      8.61 o 
  -1   2  36       63.46       36.99      8.83 o 
   0   2  36       86.61       91.74      9.91 o 
   1   2  36       63.74       60.50     14.61 o 
   2   2  36       17.71       11.82      7.63 o 
   3   2  36       43.16       47.32      8.90 o 
   4   2  36       28.38       30.07     11.46 o 
  -4   3  36        4.72        4.41     11.71 o 
  -3   3  36        8.61        0.78     10.24 o 
  -2   3  36       41.09       29.93     10.99 o 
  -1   3  36       30.85       21.37     12.14 o 
   0   3  36        0.18        2.07      8.43 o 
   1   3  36       31.40       21.14     16.02 o 
   2   3  36       40.12       40.96      8.54 o 
   3   3  36        8.19       10.70     10.37 o 
   4   3  36        4.60       21.66     14.32 o 
  -4   4  36       39.30       33.83     12.89 o 
  -3   4  36        4.28       -2.92     12.24 o 
  -2   4  36        2.82       11.86      9.30 o 
  -1   4  36       74.00       99.70     12.40 o 
   0   4  36       23.86       20.16      9.46 o 
   1   4  36       74.36       77.44      9.36 o 
   2   4  36        2.90       -1.65     10.11 o 
   3   4  36        4.48       -2.97     13.84 o 
   4   4  36       38.64       34.63     15.63 o 
  -3   5  36       16.31       13.22     10.92 o 
  -2   5  36        7.22       15.31     10.31 o 
  -1   5  36       36.75       52.99     10.44 o 
   0   5  36       22.78       38.45     13.38 o 
   1   5  36       37.00       39.40      9.18 o 
   2   5  36        7.23        1.08     13.75 o 
   3   5  36       16.24        7.56     15.37 o 
  -2   6  36        5.45        3.37     11.27 o 
  -1   6  36       12.09       13.48     10.86 o 
   0   6  36        5.91        2.52      9.38 o 
   1   6  36       11.98       14.92     11.63 o 
   2   6  36        5.25       11.15     15.52 o 
  -1   7  36       18.94       11.68     20.72 o 
   0   7  36       11.61       15.65     14.45 o 
   1   0  37        1.57       -4.20      8.20 o 
   2   0  37       97.13      115.53     21.15 o 
   3   0  37       83.35       76.64     10.73 o 
   4   0  37        0.07       -9.26     10.71 o 
   5   0  37        5.71        8.57     12.83 o 
  -5   1  37        4.44        6.23     13.16 o 
  -4   1  37        8.82       11.29     11.03 o 
  -3   1  37       47.90       65.55     10.46 o 
  -2   1  37       29.81       21.71     10.55 o 
  -1   1  37        7.91       19.23     12.81 o 
   0   1  37       51.92       76.84     13.76 o 
   1   1  37        7.35       -0.41      8.32 o 
   2   1  37       31.13       20.89      8.83 o 
   3   1  37       49.43       55.52     10.31 o 
   4   1  37        9.01        8.02     10.84 o 
   5   1  37        4.47        3.77     20.72 o 
  -4   2  37        5.15        9.43     11.50 o 
  -3   2  37        6.83       -4.78      9.73 o 
  -2   2  37        2.08        1.22     10.65 o 
  -1   2  37       53.23       40.36     10.59 o 
   0   2  37       10.92        4.18      8.71 o 
   1   2  37       52.40       32.92      8.96 o 
   2   2  37        2.21       -5.18      9.30 o 
   3   2  37        6.72        0.96      8.56 o 
   4   2  37        5.48        8.87     11.66 o 
  -4   3  37        5.58       10.21     11.94 o 
  -3   3  37       10.08        5.18     12.04 o 
  -2   3  37       13.29       17.05     11.19 o 
  -1   3  37       12.26       -1.29      9.15 o 
   0   3  37      190.22      225.92     14.94 o 
   1   3  37       11.56        0.72      9.09 o 
   2   3  37       13.34        6.43      8.45 o 
   3   3  37        9.31       -5.29     10.61 o 
   4   3  37        5.01       -7.54     15.56 o 
  -3   4  37       10.57        5.14     12.97 o 
  -2   4  37       58.67       39.77     10.42 o 
  -1   4  37        1.96       -2.81      9.57 o 
   0   4  37       29.31       27.46     10.08 o 
   1   4  37        1.72       -2.91      8.56 o 
   2   4  37       58.97       59.29      9.71 o 
   3   4  37       11.05       -5.29     22.60 o 
   4   4  37        2.40       10.36     23.54 o 
  -3   5  37        2.18       11.65     13.73 o 
  -2   5  37       21.09       16.87     10.75 o 
  -1   5  37        6.31       15.99     10.40 o 
   0   5  37        5.63        8.88     10.22 o 
   1   5  37        5.64        6.34      9.46 o 
   2   5  37       21.15       36.44     15.07 o 
   3   5  37        2.23      -11.20     15.06 o 
  -2   6  37       19.85       18.83     12.39 o 
  -1   6  37        1.24        5.01     11.43 o 
   0   6  37       34.93       28.45     10.03 o 
   1   6  37        1.29        9.84     12.08 o 
   2   6  37       19.87       22.60     21.85 o 
   0   0  38        2.23       -9.23     14.31 o 
   1   0  38        7.17        5.31      8.65 o 
   2   0  38        7.18        0.66      9.01 o 
   3   0  38       40.09       19.17     10.01 o 
   4   0  38       21.10       17.19     11.26 o 
  -4   1  38       19.42       17.20     11.62 o 
  -3   1  38        9.46        0.21     10.02 o 
  -2   1  38       25.40       22.78      9.20 o 
  -1   1  38       81.42       89.82     17.70 o 
   0   1  38        9.91       13.67     10.23 o 
   1   1  38       81.42       76.89     10.07 o 
   2   1  38       25.66       21.83      9.22 o 
   3   1  38        9.67       16.53     10.14 o 
   4   1  38       19.30       13.18     11.28 o 
  -4   2  38        3.65        3.35     11.74 o 
  -3   2  38       29.96       24.17     10.55 o 
  -2   2  38       58.34       56.78     12.12 o 
  -1   2  38       19.61       13.17     10.59 o 
   0   2  38        0.01        5.41     11.97 o 
   1   2  38       19.37        4.83      9.10 o 
   2   2  38       57.54       60.60     10.28 o 
   3   2  38       29.71       22.52      9.37 o 
   4   2  38        3.59        1.56     12.21 o 
  -4   3  38       20.63       22.58     12.54 o 
  -3   3  38       16.71       23.19     12.98 o 
  -2   3  38       44.98       40.68     12.12 o 
  -1   3  38        1.79        9.66      9.64 o 
   0   3  38        3.51        0.55      9.64 o 
   1   3  38        1.97       -0.52      9.32 o 
   2   3  38       44.10       35.14      9.09 o 
   3   3  38       17.18       16.54     11.01 o 
   4   3  38       21.48        2.69     16.22 o 
  -3   4  38        8.84       19.35     13.98 o 
  -2   4  38        4.14        3.10     10.10 o 
  -1   4  38       44.31       32.08     10.43 o 
   0   4  38       11.81       -4.17     11.23 o 
   1   4  38       44.38       19.98     15.00 o 
   2   4  38        4.04        2.24      9.52 o 
   3   4  38        8.75      -12.59     37.39 o 
  -2   5  38       13.09        6.36     11.40 o 
  -1   5  38       16.17       40.63     11.29 o 
   0   5  38       26.63       25.29     10.97 o 
   1   5  38       15.38       18.88      9.98 o 
   2   5  38       13.18        8.59     15.21 o 
   3   5  38        0.50       12.81     21.85 o 
  -1   6  38        3.45       14.12     11.99 o 
   0   6  38        6.54       12.99     12.02 o 
   1   6  38        3.48        6.31     14.35 o 
   1   0  39        0.48       -7.24     10.32 o 
   2   0  39       13.56        1.03      9.38 o 
   3   0  39        5.62        0.13     10.35 o 
   4   0  39        0.63       -0.68     11.60 o 
  -4   1  39        0.97       -9.44     11.94 o 
  -3   1  39       15.03       17.23     10.50 o 
  -2   1  39        7.92        8.48      9.69 o 
  -1   1  39       23.10       15.66     11.12 o 
   0   1  39       11.59        8.88     10.65 o 
   1   1  39       22.32       19.67      9.22 o 
   2   1  39        8.29       16.72      9.53 o 
   3   1  39       15.02        8.08     10.57 o 
   4   1  39        1.14        0.36     11.86 o 
  -4   2  39       48.50       73.65     16.07 o 
  -3   2  39        5.04        1.95     10.66 o 
  -2   2  39        9.27        5.28     11.52 o 
  -1   2  39        5.23        3.67     10.79 o 
   0   2  39        9.51        8.78      9.92 o 
   1   2  39        5.38       -7.23      9.51 o 
   2   2  39        9.53        0.85     13.07 o 
   3   2  39        4.92        9.15     10.74 o 
   4   2  39       49.96       63.46     15.71 o 
  -4   3  39        5.77        3.77     25.80 o 
  -3   3  39        0.70       -1.70     13.31 o 
  -2   3  39       24.25       26.71     12.52 o 
  -1   3  39       51.82       62.04     10.58 o 
   0   3  39        7.22        3.71     10.04 o 
   1   3  39       50.71       53.48     10.78 o 
   2   3  39       23.80       12.93     10.70 o 
   3   3  39        0.72       -1.55     11.80 o 
   4   3  39        5.45       -2.64     23.17 o 
  -3   4  39        8.25       20.97     14.31 o 
  -2   4  39       10.20       14.13     13.43 o 
  -1   4  39       24.21       26.55     10.88 o 
   0   4  39        4.54        1.73     10.43 o 
   1   4  39       24.35       18.02     14.00 o 
   2   4  39       10.37       10.81     11.79 o 
   3   4  39        8.09       -3.21     15.45 o 
  -2   5  39       46.26       50.18     20.04 o 
  -1   5  39        0.02       -9.20     11.05 o 
   0   5  39       47.68       49.71     11.82 o 
   1   5  39        0.03       -8.40     11.91 o 
   2   5  39       45.45       58.19     44.26 o 
   0   6  39        4.47        7.43     14.81 o 
   0   0  40        0.48        9.42     15.63 o 
   1   0  40       29.30       26.18     11.52 o 
   2   0  40        1.29        6.43      9.75 o 
   3   0  40       11.86       19.99     11.10 o 
   4   0  40        0.10        3.79     12.19 o 
  -4   1  40       16.92       22.32     13.56 o 
  -3   1  40       11.23       19.43     11.01 o 
  -2   1  40       11.28       15.61     11.92 o 
  -1   1  40       52.93       44.59     16.48 o 
   0   1  40        0.72       10.00     11.32 o 
   1   1  40       52.46       40.18     10.25 o 
   2   1  40       11.08        7.01      9.96 o 
   3   1  40       10.73       18.72     11.03 o 
   4   1  40       15.97       11.52     12.64 o 
  -4   2  40        0.64      -11.30     25.24 o 
  -3   2  40        4.66        4.37     13.25 o 
  -2   2  40       43.41       49.27     13.05 o 
  -1   2  40        0.56       -2.40     11.32 o 
   0   2  40       13.35        8.54     14.50 o 
   1   2  40        0.49        3.63     10.07 o 
   2   2  40       42.94       64.81     11.18 o 
   3   2  40        4.77        2.29     11.03 o 
   4   2  40        0.49       -1.70     20.53 o 
  -3   3  40       48.66       50.79     16.29 o 
  -2   3  40        0.07      -10.17     12.65 o 
  -1   3  40       15.74        6.81     12.12 o 
   0   3  40        7.42        4.45     10.46 o 
   1   3  40       15.26        8.84     10.59 o 
   2   3  40        0.07       -5.35     10.97 o 
   3   3  40       49.50       50.49     12.81 o 
  -2   4  40       24.96       20.31     13.99 o 
  -1   4  40        9.81       12.49     11.05 o 
   0   4  40        0.05        6.02     11.34 o 
   1   4  40        9.23       25.68     11.39 o 
   2   4  40       24.43       51.85     18.83 o 
   3   4  40       19.08       23.54     24.86 o 
  -1   5  40        5.62        8.33     11.81 o 
   0   5  40       21.26       10.59     11.72 o 
   1   5  40        5.45       -5.15     12.15 o 
   1   0  41        1.46       11.73     11.72 o 
   2   0  41        0.01       -8.56     10.03 o 
   3   0  41       40.30       31.40     11.62 o 
  -3   1  41        4.96        7.58     11.41 o 
  -2   1  41       34.01       37.57     12.92 o 
  -1   1  41       20.20       10.66     15.54 o 
   0   1  41        0.60        6.21     11.79 o 
   1   1  41       20.10        7.07     14.67 o 
   2   1  41       34.04       36.90     11.18 o 
   3   1  41        5.37        3.89     11.36 o 
  -3   2  41       16.95        0.64     13.95 o 
  -2   2  41        6.54        0.17     12.45 o 
  -1   2  41        2.55        6.76     12.19 o 
   0   2  41       48.27       45.15     12.49 o 
   1   2  41        2.29       -3.18     10.72 o 
   2   2  41        6.58        1.39     10.73 o 
   3   2  41       16.91       10.83     14.81 o 
  -2   3  41       28.83       36.78     15.73 o 
  -1   3  41       45.04       58.75     13.72 o 
   0   3  41       30.96       23.80     11.12 o 
   1   3  41       45.24       57.21     13.60 o 
   2   3  41       28.13       23.48     11.68 o 
   3   3  41       36.72        8.48     20.34 o 
  -1   4  41       11.55       13.49     11.37 o 
   0   4  41       18.48       25.88     11.93 o 
   1   4  41       11.45        0.84     11.71 o 
   2   4  41        3.87        9.76     15.60 o 
   0   5  41        4.09       18.57     12.48 o 
   1   5  41        0.96       -7.35     19.96 o 
   0   0  42        0.01       -2.26     16.95 o 
   1   0  42       54.08       66.66     13.70 o 
   2   0  42        0.10       -6.48     10.53 o 
   3   0  42       14.05        8.99     12.09 o 
  -3   1  42       14.85       12.12     11.94 o 
  -2   1  42       17.22       10.74     13.25 o 
  -1   1  42       12.26       18.96     12.31 o 
   0   1  42       37.03       18.03     12.52 o 
   1   1  42       12.10       17.18     12.71 o 
   2   1  42       16.62       11.22     11.50 o 
   3   1  42       15.42       12.09     12.01 o 
  -2   2  42       11.03       12.90     13.32 o 
  -1   2  42       21.72       25.23     13.12 o 
   0   2  42        0.12       -5.95     12.49 o 
   1   2  42       21.63        9.42     18.24 o 
   2   2  42       10.75        6.89     11.40 o 
   3   2  42        2.51      -12.16     12.16 o 
  -2   3  42       15.44        4.78     13.76 o 
  -1   3  42       14.08       10.76     13.43 o 
   0   3  42        2.90        7.91     11.31 o 
   1   3  42       13.81        7.65     11.71 o 
   2   3  42       15.57       18.13     12.23 o 
  -1   4  42       11.60       14.60     14.71 o 
   0   4  42       16.57       20.75     13.22 o 
   1   4  42       11.70       15.55     12.54 o 
   1   0  43        0.09       -1.47     12.91 o 
   2   0  43        7.57        0.39     13.38 o 
   3   0  43       10.62        6.72     16.73 o 
  -2   1  43       40.94       65.10     35.32 o 
  -1   1  43       21.61       20.14     13.04 o 
   0   1  43        7.05        2.23     13.12 o 
   1   1  43       21.08       28.40     21.10 o 
   2   1  43       41.24       35.28     12.33 o 
  -2   2  43        7.18       11.46     13.98 o 
  -1   2  43       22.13       16.84     21.38 o 
   0   2  43        5.35        0.28     13.11 o 
   1   2  43       21.94       29.78     12.08 o 
   2   2  43        7.28       -2.22     11.98 o 
  -1   3  43       16.71       11.39     14.17 o 
   0   3  43       91.78      120.65     14.24 o 
   1   3  43       17.09       14.81     12.44 o 
   2   3  43        7.11       -6.06     18.21 o 
   0   4  43        0.03        2.07     21.28 o 
   0   0  44       18.34       16.39     19.02 o 
   1   0  44        5.06        3.96     19.78 o 
   2   0  44        5.82        7.35     19.96 o 
  -1   1  44       24.97       18.67     15.16 o 
   0   1  44        0.22        3.48     13.72 o 
   1   1  44       25.53       36.86     14.38 o 
   2   1  44       39.69       23.83     33.90 o 
  -1   2  44       19.85       34.28     20.53 o 
   0   2  44        0.18        2.10     13.91 o 
   1   2  44       19.20       17.94     12.37 o 
   0   3  44        1.90        9.79     20.91 o 
   1   3  44        6.63        9.42     20.72 o 
   1   1  45       17.84        5.09     21.66 o 
                                                 
